# Supplementary material for: Multimorbidity clusters in patients with chronic obstructive airway diseases in the EpiChron Cohort
Source: Sci Rep. 2021 Feb 26;11:4784. doi: 10.1038/s41598-021-83964-w (PMC7910602; doi:10.1038/s41598-021-83964-w)
Supplement: Supplementary file 1 — Supplementary information. [file 41598_2021_83964_MOESM1_ESM.xlsx]

## Sheet: Manuscript
Title of the manuscript	Multimorbidity clusters in patients with chronic obstructive respiratory disease: a large-scale study using real-world data
Authors	Jonás Carmona-Pírez, Beatriz Poblador-Plou, Ignatios Ioakeim-Skoufa, Francisca González-Rubio, Luis Andrés Gimeno-Feliú, Jesús Diez-Manglano, José María Marín Trigo, Antonio Gimeno-Miguel and Alexandra Prados-Torres

## Sheet: Women 15-44
3 CLUSTERS			CLUSTER 1		CLUSTER 2		CLUSTER 3
			N	%	N	%	N	%
	SKN02	Dermatitis and eczema	2391	23.97	348	10.76	343	8.08
	GSU08	Varicose veins of lower extremities	0	0	24	0.74	2772	65.3
	PSY09	Depression	1412	14.16	421	13.01	360	8.48
	END04	Hypothyroidism	1387	13.91	345	10.66	312	7.35
	SKN13	Disease of hair and hair follicles	1477	14.81	218	6.74	258	6.08
	NUT03	Obesity	0	0	1599	49.43	288	6.78
	PSY01	Anxiety, neuroses	1041	10.44	210	6.49	258	6.08
	CAR11	Disorders of lipid metabolism	0	0	1236	38.21	156	3.67
	MUS14	Low back pain	908	9.1	196	6.06	225	5.3
	HEM02	Iron deficiency, other deficiency anemias	669	6.71	164	5.07	208	4.9
	EYE02	Visual impairment	741	7.43	127	3.93	163	3.84
	MUS06	Kyphoscoliosis	737	7.39	75	2.32	123	2.9
	END05	Other endocrine disorders	521	5.22	138	4.27	135	3.18
	NUR03	Peripheral neuropathy, neuritis	80	0.8	155	4.79	557	13.12
	NUR21	Neurologic disorders, other	123	1.23	100	3.09	472	11.12
	GSU06	Chronic cystic disease of the breast	446	4.47	61	1.89	144	3.39
	EAR08	Deafness, hearing loss	164	1.64	71	2.19	359	8.46
	HTA	Hypertension	33	0.33	414	12.8	88	2.07
	SKN12	Psoriasis	388	3.89	50	1.55	77	1.81
	artritis	Degenerative joint disease	129	1.29	81	2.5	249	5.87
	GAS09	Irritable bowel syndrome	273	2.74	46	1.42	85	2
	MUS13	Cervical pain syndromes	100	1	66	2.04	235	5.54
	DBT	Diabetes	51	0.51	282	8.72	57	1.34
	MUS11	Congenital anomalies of limbs, hands, and feet	290	2.91	32	0.99	62	1.46
	PSY04	Behavior problems	102	1.02	220	6.8	42	0.99
	RHU01	Autoimmune and connective tissue diseases	87	0.87	59	1.82	191	4.5
	MAL03	High impact malignant neoplasms	71	0.71	26	0.8	110	2.59
	GUR09	Renal calculi	131	1.31	33	1.02	40	0.94
	NUR07	Seizure disorder	137	1.37	32	0.99	34	0.8
	PSY02	Substance use	115	1.15	31	0.96	35	0.82
	HEM08	Hematologic disorders, other	115	1.15	30	0.93	31	0.73
	RES11	Respiratory disorders, other	44	0.44	30	0.93	101	2.38
	PSY07	Schizophrenia and affective psychosis	58	0.58	91	2.81	25	0.59
	Cluster	Freq.	Percent	Cum.
	1	9974	57.14	57.14
	2	3235	18.53	75.68
	3	4245	24.32	100
	Total	17454	100
Calinski/Harabasz pseudo-F analysis
k=3	Calinski/Harabasz pseudo-F		961.2
k=2	Calinski/Harabasz pseudo-F		766.91
k=4	Calinski/Harabasz pseudo-F		837.15
k=5	Calinski/Harabasz pseudo-F		883.44
Mortality adjusted odd ratio
	Odds Ratio	Std. Err.	z	P>z	[95% Conf.	Interval]
cluster
1	2.8536	1.48955	2.01	0.045	1.02583	7.93799
2	5.13262	2.83472	2.96	0.003	1.7387	15.1514
3	3.55769	1.96917	2.29	0.022	1.20236	10.527
edad_2011	1.1106	0.0306725	3.8	0	1.05208	1.17237
_cons	1.34e-05	1.46e-05	-10.3	0	1.59e-06	0.0001136
Chronic Obstructive Respiratory Disease (CORD)
	Cluster 1	Cluster 2	Cluster 3	TOTAL
	N (%)	N (%)	N (%)	N (%)
Allergic rhinitis	6931 (69.5%)	1981 (61.2%)	2893 (68.2%)	11805 (67.6%)
Asthma	3645 (36.5%)	1422 (44.0%)	1591 (37.5%)	6658 (38.1%)
COPD	182 (1.8%)	70 (2.2%)	74 (1.7%)	326 (1.9%)
Obstructive sleep apnea	2 (0.0%)	17 (0.5%)	5 (0.1%)	24 (0.1%)
Diseases included in each cluster (C) according to the prevalence and prevalence ratios (PRs)
	CLUSTER 1						CLUSTER2						CLUSTER3
	N	%	PRs (comparison to C2 and C3)				N	%	PRs (comparison to C1 and C3)				N	%	PRs (comparison to C1 and C2)
Dermatitis and eczema	2391	23.97	2.23	2.97		Obesity	1599	49.43	4929.96	7.29		Varicose veins of lower extremities	2772	65.3	6513.06	88.0194
Disease of hair and hair follicles	1477	14.81	2.2	2.44		Disorders of lipid metabolism	1236	38.21	3810.78	10.4		Peripheral neuropathy, neuritis	557	13.12	16.36	2.73855
Anxiety, neuroses	1041	10.44	1.61	1.72		Hypertension	414	12.8	38.68	6.17		Neurologic disorders, other	472	11.12	9.02	3.59698
Low back pain	908	9.1	1.5	1.72		Diabetes	282	8.72	17.05	6.49		Deafness, hearing loss	359	8.46	5.14	3.8533
Visual impairment	741	7.43	1.89	1.93		Behavior problems	220	6.8	6.65	6.87		Degenerative joint disease	249	5.87	4.54	2.34267
Kyphoscoliosis	737	7.39	3.19	2.55		Schizophrenia and affective psychosis	91	2.81	4.84	4.78		Cervical pain syndromes	235	5.54	5.52	2.71344
Psoriasis	388	3.89	2.52	2.14								Autoimmune and connective tissue diseases	191	4.5	5.16	2.46705
Congenital anomalies of limbs, hands, and feet	290	2.91	2.94	1.99								High impact malignant neoplasms	110	2.59	3.64	3.22416
												Respiratory disorders, other	101	2.38	5.39	2.56565
Prevalence ratios (PRs) between the same disease of different clusters
	CLUSTER 1						CLUSTER2						CLUSTER3
	N	%	PRs (comparison to C2 and C3)				N	%	PRs (comparison to C1 and C3)				N	%	PRs (comparison to C1 and C2)
Dermatitis and eczema	2391	23.97	2.22846	2.96684		Dermatitis and eczema	348	10.76	0.44874	1.33134		Dermatitis and eczema	343	8.08	0.337059	0.751124
Varicose veins of lower extremities	0	0	0.0135143	0.000153538		Varicose veins of lower extremities	24	0.74	73.9957	0.0113611		Varicose veins of lower extremities	2772	65.3	6513.06	88.0194
Depression	1412	14.16	1.08782	1.66932		Depression	421	13.01	0.919269	1.53456		Depression	360	8.48	0.599045	0.651654
Hypothyroidism	1387	13.91	1.30395	1.89204		Hypothyroidism	345	10.66	0.766898	1.451		Hypothyroidism	312	7.35	0.52853	0.689179
Disease of hair and hair follicles	1477	14.81	2.1975	2.43652		Disease of hair and hair follicles	218	6.74	0.455063	1.10877		Disease of hair and hair follicles	258	6.08	0.410422	0.901903
Obesity	0	0	0.000202841	0.0014778		Obesity	1599	49.43	4929.96	7.2855		Obesity	288	6.78	676.681	0.137259
Anxiety, neuroses	1041	10.44	1.60782	1.71727		Anxiety, neuroses	210	6.49	0.621962	1.06808		Anxiety, neuroses	258	6.08	0.582319	0.936261
Disorders of lipid metabolism	0	0	0.000262414	0.00272825		Disorders of lipid metabolism	1236	38.21	3810.78	10.3967		Disorders of lipid metabolism	156	3.67	366.536	0.096184
Low back pain	908	9.1	1.50257	1.71756		Low back pain	196	6.06	0.665526	1.14308		Low back pain	225	5.3	0.582222	0.874829
Iron deficiency, other deficiency anemias	669	6.71	1.32308	1.3689		Iron deficiency, other deficiency anemias	164	5.07	0.75581	1.03463		Iron deficiency, other deficiency anemias	208	4.9	0.730515	0.966532
Visual impairment	741	7.43	1.89243	1.93481		Visual impairment	127	3.93	0.528422	1.0224		Visual impairment	163	3.84	0.516846	0.978094
Kyphoscoliosis	737	7.39	3.18721	2.55018		Kyphoscoliosis	75	2.32	0.313754	0.800128		Kyphoscoliosis	123	2.9	0.392129	1.2498
Other endocrine disorders	521	5.22	1.22451	1.64253		Other endocrine disorders	138	4.27	0.816651	1.34137		Other endocrine disorders	135	3.18	0.608818	0.745506
Peripheral neuropathy, neuritis	80	0.8	0.167403	0.0611284		Peripheral neuropathy, neuritis	155	4.79	5.97361	0.365157		Peripheral neuropathy, neuritis	557	13.12	16.359	2.73855
Neurologic disorders, other	123	1.23	0.398942	0.11091		Neurologic disorders, other	100	3.09	2.50663	0.278011		Neurologic disorders, other	472	11.12	9.0163	3.59698
Chronic cystic disease of the breast	446	4.47	2.37143	1.3182		Chronic cystic disease of the breast	61	1.89	0.421687	0.555867		Chronic cystic disease of the breast	144	3.39	0.758611	1.79899
Deafness, hearing loss	164	1.64	0.749187	0.194428		Deafness, hearing loss	71	2.19	1.33478	0.259518		Deafness, hearing loss	359	8.46	5.1433	3.8533
Hypertension	33	0.33	0.0258535	0.159602		Hypertension	414	12.8	38.6796	6.17335		Hypertension	88	2.07	6.26557	0.161987
Psoriasis	388	3.89	2.5169	2.14461		Psoriasis	50	1.55	0.397314	0.852085		Psoriasis	77	1.81	0.466284	1.17359
Degenerative joint disease	129	1.29	0.516547	0.220495		Degenerative joint disease	81	2.5	1.93593	0.426864		Degenerative joint disease	249	5.87	4.53525	2.34267
Irritable bowel syndrome	273	2.74	1.92491	1.36695		Irritable bowel syndrome	46	1.42	0.519506	0.710137		Irritable bowel syndrome	85	2	0.731557	1.40818
Cervical pain syndromes	100	1	0.491429	0.181109		Cervical pain syndromes	66	2.04	2.03488	0.368536		Cervical pain syndromes	235	5.54	5.52153	2.71344
Diabetes	51	0.51	0.0586578	0.380806		Diabetes	282	8.72	17.048	6.49199		Diabetes	57	1.34	2.62601	0.154036
Congenital anomalies of limbs, hands, and feet	290	2.91	2.93936	1.99074		Congenital anomalies of limbs, hands, and feet	32	0.99	0.34021	0.67727		Congenital anomalies of limbs, hands, and feet	62	1.46	0.502326	1.47652
Behavior problems	102	1.02	0.150377	1.03362		Behavior problems	220	6.8	6.64994	6.87348		Behavior problems	42	0.99	0.967477	0.145487
Autoimmune and connective tissue diseases	87	0.87	0.478269	0.193863		Autoimmune and connective tissue diseases	59	1.82	2.09087	0.405342		Autoimmune and connective tissue diseases	191	4.5	5.15829	2.46705
High impact malignant neoplasms	71	0.71	0.885707	0.27471		High impact malignant neoplasms	26	0.8	1.12904	0.310159		High impact malignant neoplasms	110	2.59	3.64021	3.22416
Renal calculi	131	1.31	1.28754	1.39386		Renal calculi	33	1.02	0.776672	1.08257		Renal calculi	40	0.94	0.717431	0.923725
Seizure disorder	137	1.37	1.38859	1.71494		Seizure disorder	32	0.99	0.720153	1.23502		Seizure disorder	34	0.8	0.583109	0.809703
Substance use	115	1.15	1.20321	1.39842		Substance use	31	0.96	0.831111	1.16224		Substance use	35	0.82	0.715092	0.860405
Hematologic disorders, other	115	1.15	1.24332	1.57886		Hematologic disorders, other	30	0.93	0.804301	1.26988		Hematologic disorders, other	31	0.73	0.633367	0.787475
Respiratory disorders, other	44	0.44	0.475703	0.185413		Respiratory disorders, other	30	0.93	2.10215	0.389765		Respiratory disorders, other	101	2.38	5.39337	2.56565
Schizophrenia and affective psychosis	58	0.58	0.206724	0.987407		Schizophrenia and affective psychosis	91	2.81	4.83736	4.77645		Schizophrenia and affective psychosis	25	0.59	1.01275	0.209361

## Sheet: Men 15-44
4 CLUSTERS			CLUSTER 1		CLUSTER 2		CLUSTER 3		CLUSTER 4
			N	%	N	%	N	%	N	%
	SKN02	Dermatitis and eczema	1913	29.7	6	0.58	307	8.42	91	9.33
	CAR11	Disorders of lipid metabolism	0	0	0	0	2072	56.83	68	6.97
	NUT03	Obesity	13	0.2	4	0.39	1134	31.1	32	3.28
	MUS14	Low back pain	664	10.31	32	3.12	180	4.94	36	3.69
	PSY09	Depression	548	8.51	61	5.94	207	5.68	30	3.08
	SKN13	Disease of hair and hair follicles	656	10.19	24	2.34	81	2.22	48	4.92
	EYE02	Visual impairment	0	0	0	0	10	0.27	700	71.79
	MUS06	Kyphoscoliosis	539	8.37	35	3.41	69	1.89	50	5.13
	HTA	Hypertension	36	0.56	10	0.97	597	16.37	19	1.95
	PSY01	Anxiety, neuroses	411	6.38	40	3.89	153	4.2	29	2.97
	PSY02	Substance use	341	5.3	63	6.13	118	3.24	20	2.05
	EAR08	Deafness, hearing loss	356	5.53	27	2.63	108	2.96	36	3.69
	SKN12	Psoriasis	327	5.08	17	1.66	92	2.52	12	1.23
	GSU08	Varicose veins of lower extremities	34	0.53	19	1.85	366	10.04	18	1.85
	artritis	Degenerative joint disease	290	4.5	16	1.56	91	2.5	25	2.56
	MUS11	Congenital anomalies of limbs, hands, and feet	252	3.91	20	1.95	35	0.96	25	2.56
	NUR21	Neurologic disorders, other	25	0.39	223	21.71	61	1.67	18	1.85
	END04	Hypothyroidism	195	3.03	26	2.53	90	2.47	15	1.54
	END05	Other endocrine disorders	24	0.37	193	18.79	34	0.93	19	1.95
	RES11	Respiratory disorders, other	185	2.87	18	1.75	60	1.65	4	0.41
	GAS09	Irritable bowel syndrome	169	2.62	17	1.66	64	1.76	8	0.82
	NUR03	Peripheral neuropathy, neuritis	17	0.26	149	14.51	75	2.06	11	1.13
	PSY04	Behavior problems	26	0.4	5	0.49	22	0.6	198	20.31
	DBT	Diabetes	17	0.26	15	1.46	192	5.27	11	1.13
	CAR16	Cardiovascular disorders, other	132	2.05	7	0.68	42	1.15	7	0.72
	PSY07	Schizophrenia and affective psychosis	21	0.33	125	12.17	36	0.99	6	0.62
	NUR07	Seizure disorder	16	0.25	123	11.98	29	0.8	12	1.23
	PSY08	Personality disorders	20	0.31	114	11.1	25	0.69	14	1.44
	MUS13	Cervical pain syndromes	35	0.54	13	1.27	116	3.18	6	0.62
	CAR09	Cardiac arrhythmia	109	1.69	10	0.97	34	0.93	11	1.13
	PSY05	Attention deficit disorder	20	0.31	6	0.58	13	0.36	123	12.62
	RHU01	Autoimmune and connective tissue diseases	103	1.6	3	0.29	34	0.93	3	0.31
	HEM02	Iron deficiency, other deficiency anemias	88	1.37	10	0.97	31	0.85	9	0.92
	GUR09	Renal calculi	90	1.4	10	0.97	34	0.93	3	0.31
	INF01	Tuberculosis infection	11	0.17	102	9.93	14	0.38	5	0.51
	GAS02	Inflammatory bowel disease	95	1.48	2	0.19	18	0.49	7	0.72
	NUR19	Developmental disorder	16	0.25	75	7.3	13	0.36	17	1.74
	Cluster	Freq.	Percent	Cum.
	1	6440	53.28	53.28
	2	1027	8.5	61.77
	3	3646	30.16	91.93
	4	975	8.07	100
	Total	12088	100
Calinski/Harabasz pseudo-F analysis
k=4	Calinski/Harabasz pseudo-F		560.08
k=2	Calinski/Harabasz pseudo-F		254.65
k=3	Calinski/Harabasz pseudo-F		631.17
k=5	Calinski/Harabasz pseudo-F		833.61
k=6	Calinski/Harabasz pseudo-F		925.18
Mortality adjusted odd ratio
	Odds Ratio	Std. Err.	z	P>z	[95% Conf.	Interval]
cluster
1	2.23964	0.86391	2.09	0.037	1.05157	4.76999
2	5.69394	2.8226	3.51	0	2.15504	15.0443
3	2.34387	0.986271	2.02	0.043	1.02745	5.34698
4	1.31166	1.36297	0.26	0.794	0.171127	10.0536
edad_2011	1.06258	0.0218753	2.95	0.003	1.02055	1.10633
_cons	0.00014	0.0001034	-12.02	0	3.29e-05	0.0005954
Chronic Obstructive Respiratory Disease (CORD)
	Cluster 1	Cluster 2	Cluster 3	Cluster 4	TOTAL
	N (%)	N (%)	N (%)	N (%)	N (%)
Allergic rhinitis	4286 (66.6%)	661 (64.4%)	2353 (64.5%)	658 (67.5%)	7958 (65.8%)
Asthma	2428 (37.7%)	390 (38.0%)	1318 (36.1%)	391 (40.1%)	4527 (37.5%)
COPD	148 (2.3%)	43 (4.2%)	169 (4.6%)	21 (2.2%)	381 (3.2%)
Obstructive sleep apnea	25 (0.4%)	5 (0.5%)	81 (2.2%)	5 (0.5%)	116 (1.0%)
Diseases included in each cluster (C) according to the prevalence and prevalence ratios (PRs)
	CLUSTER 1							CLUSTER 2							CLUSTER 3
	N	%	OR (comparison to C2, C3 and C4)					N	%	OR (comparison to C1, C3 and C4)					N	%	OR (comparison to C1, C2 and C4)
Dermatitis and eczema	1913	29.7	50.845	3.52783	3.18268		Neurologic disorders, other	223	21.71	55.9346	12.9784	11.7616		Disorders of lipid metabolism	2072	56.83	3659.81	583.638	8.14833
Low back pain	664	10.31	3.30905	2.08846	2.79244		Other endocrine disorders	193	18.79	50.4268	20.1523	9.64357		Obesity	1134	31.1	154.077	79.8559	9.47657
Disease of hair and hair follicles	656	10.19	4.3589	4.58511	2.0691		Peripheral neuropathy, neuritis	149	14.51	54.9608	7.05296	12.8596		Hypertension	597	16.37	29.2915	16.8162	8.4025
Kyphoscoliosis	539	8.37	2.45587	4.42253	1.63207		Schizophrenia and affective psychosis	125	12.17	37.3255	12.3269	19.7785		Varicose veins of lower extremities	366	10.04	19.0139	5.42602	5.43747
Anxiety, neuroses	411	6.38	1.63858	1.52083	2.14567		Seizure disorder	123	11.98	48.2059	15.0575	9.73101		Diabetes	192	5.27	19.949	3.60549	4.66763
Deafness, hearing loss	356	5.53	2.10267	1.8662	1.49715		Personality disorders	114	11.1	35.7429	16.1887	7.73056		Cervical pain syndromes	116	3.18	5.85409	2.51344	5.17005
Psoriasis	327	5.08	3.06749	2.01229	4.12558		Tuberculosis infection	102	9.93	58.1464	25.8653	19.3671
Degenerative joint disease	290	4.5	2.89043	1.80421	1.75621		Developmental disorder	75	7.3	29.3939	20.4816	4.18838
Congenital anomalies	252	3.91	2.00935	4.07627	1.52609
Respiratory disorders, other	185	2.87	1.63902	1.74563	7.00214
Irritable bowel syndrome	169	2.62	1.58534	1.49499	3.19827
Cardiovascular disorders, other	132	2.05	3.00719	1.77933	2.85492
Prevalence ratios (PRs) between the same disease of different clusters
	CLUSTER 1							CLUSTER 2							CLUSTER 3
	N	%	PR (comparison to C2, C3 and C4)					N	%	PR (comparison to C1, C3 and C4)					N	%	PR (comparison to C1, C2 and C4)
Dermatitis and eczema	1913	29.7	50.845	3.52783	3.18268		Dermatitis and eczema	6	0.58	0.0196676	0.069384	0.0625956		Dermatitis and eczema	307	8.42	0.283461	14.4126	0.902163
Disorders of lipid metabolism	0	0	0.159472	0.000273238	0.00222643		Disorders of lipid metabolism	0	0	6.27069	0.00171339	0.0139613		Disorders of lipid metabolism	2072	56.83	3659.81	583.638	8.14833
Obesity	13	0.2	0.518284	0.00649025	0.0615052		Obesity	4	0.39	1.92944	0.0125226	0.118671		Obesity	1134	31.1	154.077	79.8559	9.47657
Low back pain	664	10.31	3.30905	2.08846	2.79244		Low back pain	32	3.12	0.302202	0.631137	0.843882		Low back pain	180	4.94	0.478821	1.58444	1.33708
Depression	548	8.51	1.43263	1.49879	2.76553		Depression	61	5.94	0.698015	1.04618	1.93038		Depression	207	5.68	0.667205	0.95586	1.84517
Disease of hair and hair follicles	656	10.19	4.3589	4.58511	2.0691		Disease of hair and hair follicles	24	2.34	0.229416	1.0519	0.474684		Disease of hair and hair follicles	81	2.22	0.218097	0.950665	0.451265
Visual impairment	0	0	0.159472	0.0566149	0.000216282		Visual impairment	0	0	6.27069	0.355015	0.00135624		Visual impairment	10	0.27	17.6632	2.81679	0.00382023
Kyphoscoliosis	539	8.37	2.45587	4.42253	1.63207		Kyphoscoliosis	35	3.41	0.407188	1.8008	0.664557		Kyphoscoliosis	69	1.89	0.226115	0.555309	0.369035
Hypertension	36	0.56	0.574099	0.0341396	0.286858		Hypertension	10	0.97	1.74186	0.0594664	0.499667		Hypertension	597	16.37	29.2915	16.8162	8.4025
Anxiety, neuroses	411	6.38	1.63858	1.52083	2.14567		Anxiety, neuroses	40	3.89	0.610286	0.928143	1.30947		Anxiety, neuroses	153	4.2	0.657535	1.07742	1.41085
Substance use	341	5.3	0.863174	1.63607	2.58133		Substance use	63	6.13	1.15851	1.89542	2.99051		Substance use	118	3.24	0.611219	0.527588	1.57776
Deafness, hearing loss	356	5.53	2.10267	1.8662	1.49715		Deafness, hearing loss	27	2.63	0.475586	0.887537	0.712025		Deafness, hearing loss	108	2.96	0.53585	1.12671	0.802249
Psoriasis	327	5.08	3.06749	2.01229	4.12558		Psoriasis	17	1.66	0.325999	0.656005	1.34494		Psoriasis	92	2.52	0.496946	1.52438	2.05019
Varicose veins of lower extremities	34	0.53	0.285371	0.0525931	0.285973		Varicose veins of lower extremities	19	1.85	3.50421	0.184297	1.00211		Varicose veins of lower extremities	366	10.04	19.0139	5.42602	5.43747
Degenerative joint disease	290	4.5	2.89043	1.80421	1.75621		Degenerative joint disease	16	1.56	0.345969	0.624202	0.607595		Degenerative joint disease	91	2.5	0.554259	1.60205	0.973396
Congenital anomalies of limbs, hands, and feet	252	3.91	2.00935	4.07627	1.52609		Congenital anomalies of limbs, hands, and feet	20	1.95	0.497674	2.02865	0.759494		Congenital anomalies of limbs, hands, and feet	35	0.96	0.245322	0.492937	0.374383
Neurologic disorders, other	25	0.39	0.017878	0.232028	0.210274		Neurologic disorders, other	223	21.71	55.9346	12.9784	11.7616		Neurologic disorders, other	61	1.67	4.30982	0.0770511	0.906244
Hypothyroidism	195	3.03	1.19604	1.22666	1.96817		Hypothyroidism	26	2.53	0.836092	1.0256	1.64557		Hypothyroidism	90	2.47	0.815224	0.975041	1.6045
Other endocrine disorders	24	0.37	0.0198307	0.399635	0.191239		Other endocrine disorders	193	18.79	50.4268	20.1523	9.64357		Other endocrine disorders	34	0.93	2.50229	0.0496221	0.478535
Respiratory disorders, other	185	2.87	1.63902	1.74563	7.00214		Respiratory disorders, other	18	1.75	0.610121	1.06504	4.27215		Respiratory disorders, other	60	1.65	0.57286	0.938929	4.01125
Irritable bowel syndrome	169	2.62	1.58534	1.49499	3.19827		Irritable bowel syndrome	17	1.66	0.63078	0.943008	2.01741		Irritable bowel syndrome	64	1.76	0.668902	1.06044	2.13933
Peripheral neuropathy, neuritis	17	0.26	0.0181948	0.128327	0.233978		Peripheral neuropathy, neuritis	149	14.51	54.9608	7.05296	12.8596		Peripheral neuropathy, neuritis	75	2.06	7.79258	0.141785	1.82329
Behavior problems	26	0.4	0.829255	0.669085	0.0198805		Behavior problems	5	0.49	1.2059	0.806851	0.0239739		Behavior problems	22	0.6	1.49458	1.23939	0.0297129
Diabetes	17	0.26	0.180735	0.0501278	0.233978		Diabetes	15	1.46	5.53296	0.277355	1.29459		Diabetes	192	5.27	19.949	3.60549	4.66763
Cardiovascular disorders, other	132	2.05	3.00719	1.77933	2.85492		Cardiovascular disorders, other	7	0.68	0.332537	0.591691	0.949367		Cardiovascular disorders, other	42	1.15	0.562011	1.69007	1.6045
Schizophrenia and affective psychosis	21	0.33	0.0267913	0.330254	0.529891		Schizophrenia and affective psychosis	125	12.17	37.3255	12.3269	19.7785		Schizophrenia and affective psychosis	36	0.99	3.02798	0.0811234	1.6045
Seizure disorder	16	0.25	0.0207443	0.312358	0.201863		Seizure disorder	123	11.98	48.2059	15.0575	9.73101		Seizure disorder	29	0.8	3.20145	0.066412	0.646256
Personality disorders	20	0.31	0.0279776	0.452919	0.216282		Personality disorders	114	11.1	35.7429	16.1887	7.73056		Personality disorders	25	0.69	2.2079	0.0617716	0.477529
Cervical pain syndromes	35	0.54	0.429348	0.170821	0.883152		Cervical pain syndromes	13	1.27	2.32911	0.397861	2.05696		Cervical pain syndromes	116	3.18	5.85409	2.51344	5.17005
Cardiac arrhythmia	109	1.69	1.73825	1.81501	1.50021		Cardiac arrhythmia	10	0.97	0.575293	1.04416	0.863061		Cardiac arrhythmia	34	0.93	0.550962	0.957707	0.82656
Attention deficit disorder	20	0.31	0.531573	0.870999	0.0246175		Attention deficit disorder	6	0.58	1.88121	1.63853	0.0463106		Attention deficit disorder	13	0.36	1.14811	0.610304	0.0282635
Autoimmune and connective tissue diseases	103	1.6	5.47521	1.7151	5.19798		Autoimmune and connective tissue diseases	3	0.29	0.182641	0.313248	0.949367		Autoimmune and connective tissue diseases	34	0.93	0.583057	3.19236	3.03072
Iron deficiency, other deficiency anemias	88	1.37	1.40335	1.60713	1.48033		Iron deficiency, other deficiency anemias	10	0.97	0.712579	1.14521	1.05485		Iron deficiency, other deficiency anemias	31	0.85	0.622226	0.873204	0.921101
Renal calculi	90	1.4	1.43525	1.49863	4.54193		Renal calculi	10	0.97	0.696743	1.04416	3.16456		Renal calculi	34	0.93	0.667276	0.957707	3.03072
Tuberculosis infection	11	0.17	0.017198	0.444831	0.333075		Tuberculosis infection	102	9.93	58.1464	25.8653	19.3671		Tuberculosis infection	14	0.38	2.24804	0.0386618	0.748766
Inflammatory bowel disease	95	1.48	7.57492	2.98801	2.05468		Inflammatory bowel disease	2	0.19	0.132015	0.394461	0.271248		Inflammatory bowel disease	18	0.49	0.334671	2.53511	0.687642
Developmental disorder	16	0.25	0.0340207	0.696799	0.142492		Developmental disorder	75	7.3	29.3939	20.4816	4.18838		Developmental disorder	13	0.36	1.43513	0.0488243	0.204495

## Sheet: Women 45-64
4 CLUSTERS			CLUSTER 1		CLUSTER 2		CLUSTER 3		CLUSTER 4
			N	%	N	%	N	%	N	%
	CAR11	Disorders of lipid metabolism	0	0	1984	36.93	32	1.61	3631	69.44
	HTA	Hypertension	0	0	4409	82.07	11	0.55	0	0
	GSU08	Varicose veins of lower extremities	1301	31.4	1427	26.56	461	23.19	1227	23.47
	PSY09	Depression	0	0	1082	20.14	202	10.16	2378	45.48
	artritis	Degenerative joint disease	706	17.04	1276	23.75	294	14.79	955	18.26
	END04	Hypothyroidism	843	20.35	977	18.19	265	13.33	977	18.68
	NUT03	Obesity	0	0	2025	37.7	125	6.29	581	11.11
	END02	Osteoporosis	615	14.84	761	14.17	202	10.16	816	15.61
	SKN02	Dermatitis and eczema	0	0	535	9.96	1148	57.75	378	7.23
	NUR03	Peripheral neuropathy, neuritis	414	9.99	504	9.38	154	7.75	451	8.62
	MUS14	Low back pain	372	8.98	406	7.56	133	6.69	430	8.22
	PSY01	Anxiety, neuroses	8	0.19	373	6.94	538	27.06	340	6.5
	EYE02	Visual impairment	386	9.32	346	6.44	145	7.29	339	6.48
	DBT	Diabetes	26	0.63	922	17.16	41	2.06	205	3.92
	NUR21	Neurologic disorders, other	293	7.07	388	7.22	119	5.99	337	6.44
	EAR08	Deafness, hearing loss	21	0.51	297	5.53	427	21.48	314	6
	SKN13	Disease of hair and hair follicles	305	7.36	219	4.08	114	5.73	245	4.69
	GSU06	Chronic cystic disease of the breast	317	7.65	131	2.44	110	5.53	259	4.95
	EYE08	Glaucoma	146	3.52	311	5.79	62	3.12	210	4.02
	MUS13	Cervical pain syndromes	182	4.39	214	3.98	80	4.02	251	4.8
	HEM02	Iron deficiency, other deficiency anemias	196	4.73	215	4	51	2.57	191	3.65
	END05	Other endocrine disorders	99	2.39	228	4.24	118	5.94	205	3.92
	RHU01	Autoimmune and connective tissue diseases	90	2.17	234	4.36	51	2.57	185	3.54
	MUS06	Kyphoscoliosis	152	3.67	128	2.38	53	2.67	160	3.06
	SKN12	Psoriasis	143	3.45	159	2.96	47	2.36	141	2.7
	GAS09	Irritable bowel syndrome	79	1.91	131	2.44	102	5.13	168	3.21
	EYE06	Cataract, aphakia	51	1.23	231	4.3	41	2.06	140	2.68
	MAL04	Malignant neoplasms, breast	100	2.41	125	2.33	36	1.81	125	2.39
	GUR09	Renal calculi	99	2.39	149	2.77	36	1.81	100	1.91
	HEM03	Thrombophlebitis	51	1.23	169	3.15	28	1.41	110	2.1
	CAR09	Cardiac arrhythmia	60	1.45	169	3.15	24	1.21	93	1.78
	CAR16	Cardiovascular disorders, other	44	1.06	176	3.28	23	1.16	85	1.63
	ADM02	Surgical aftercare	37	0.89	170	3.16	22	1.11	93	1.78
	RES11	Respiratory disorders, other	43	1.04	162	3.02	28	1.41	81	1.55
	FRE12	Utero-vaginal prolapse	73	1.76	96	1.79	34	1.71	91	1.74
	PSY07	Schizophrenia and affective psychosis	37	0.89	108	2.01	27	1.36	122	2.33
	MAL03	High impact malignant neoplasms	86	2.08	91	1.69	24	1.21	92	1.76
	IHD	Ischemic heart disease	10	0.24	171	3.18	8	0.4	59	1.13
	NUR05	Cerebrovascular disease	16	0.39	146	2.72	12	0.6	70	1.34
	GAS10	Diverticular disease of colon	30	0.72	110	2.05	16	0.8	74	1.42
	PSY02	Substance use	19	0.46	61	1.14	17	0.86	80	1.53
	NUR07	Seizure disorder	41	0.99	51	0.95	21	1.06	56	1.07
		Cluster	Freq.	Percent	Cum.
		1	4143	24.76	24.76
		2	5372	32.11	56.87
		3	1988	11.88	68.75
		4	5229	31.25	100
		Total	16732	100
Calinski/Harabasz pseudo-F analysis
k=4	Calinski/Harabasz pseudo-F		812.47
k=2	Calinski/Harabasz pseudo-F		1145.12
k=3	Calinski/Harabasz pseudo-F		786.49
k=5	Calinski/Harabasz pseudo-F		733.84
k=6	Calinski/Harabasz pseudo-F		696.19
Mortality adjusted odd ratio
	Odds Ratio	Std. Err.	z	P>z	[95% Conf.	Interval]
cluster
1	1.9692	0.740417	1.8	0.072	0.942412	4.11472
2	2.82117	1.01375	2.89	0.004	1.39496	5.70553
3	1.57746	0.687103	1.05	0.295	0.671728	3.70442
4	1.46451	0.549814	1.02	0.31	0.701664	3.05671
edad_2011	1.08653	0.0154869	5.82	0	1.0566	1.11731
_cons	4.9e-05	4.06e-05	-11.97	0	9.64e-06	0.0002488
Chronic Obstructive Respiratory Disease (CORD)
	Cluster 1	Cluster 2	Cluster 3	Cluster 4	TOTAL
	N (%)	N (%)	N (%)	N (%)	N (%)
Allergic rhinitis	2567 (62.0%)	2609 (48.6%)	1250 (62.9%)	3047 (58.3%)	9473 (56.6%)
Asthma	1480 (35.7%)	2403 (44.7%)	709 (35.7%)	1995 (38.2%)	6587 (39.4%)
COPD	373 (9.0%)	813 (15.1%)	177 (8.9%)	676 (12.9%)	2039 (12.2%)
Obstructive sleep apnea	6 (0.1%)	96 (1.8%)	6 (0.3%)	19 (0.4%)	127 (0.8%)
Diseases included in each cluster (C) according to the prevalence and prevalence ratios (PRs)
	CLUSTER 1							CLUSTER 2							CLUSTER 3							CLUSTER 4
	N	%	PR (comparison to C2, C3 and C4)					N	%	PR (comparison to C1, C3 and C4)					N	%	PR (comparison to C1, C2 and C4)					N	%	PR (comparison to C1, C2 and C3)
Varicose veins of lower extremities	1301	31.4	1.18215	1.35418	1.33825		Disorders of lipid metabolism	1984	36.93	1530.1	22.9442	0.531861		Dermatitis and eczema	1148	57.75	2392.44	5.79839	7.98826		Disorders of lipid metabolism	3631	69.44	2876.89	1.88019	43.1394
							Hypertension	4409	82.07	3400.31	148.33	4291.63		Anxiety, neuroses	538	27.06	140.149	3.89756	4.16203		Depression	2378	45.48	1884.12	2.25789	4.47567
							Varicose veins of lower extremities	1427	26.56	0.845913	1.14552	1.13204		Deafness, hearing loss	427	21.48	42.3747	3.885	3.57685
							Depression	1082	20.14	834.461	1.98224	0.442892		Irritable bowel syndrome	102	5.13	2.69074	2.10401	1.59696
							Obesity	2025	37.7	1561.72	5.99509	3.39259
							Diabetes	922	17.16	27.3487	8.32199	4.37784
							Cataract, aphakia	231	4.3	3.49318	2.08501	1.60608
							Thrombophlebitis	169	3.15	2.55562	2.23362	1.49547
							Cardiac arrhythmia	169	3.15	2.17227	2.60589	1.76883
							Cardiovascular disorders, other	176	3.28	3.08488	2.83182	2.01547
							Surgical aftercare	170	3.16	3.54345	2.85961	1.7793
							Respiratory disorders, other	162	3.02	2.90553	2.1411	1.94676
							Ischemic heart disease	171	3.18	13.1879	7.91018	2.82115
							Cerebrovascular disease	146	2.72	7.03739	4.50248	2.03019
							Diverticular disease of colon	110	2.05	2.82781	2.54421	1.44692
Prevalence ratios (PRs) between the same disease of different clusters
	CLUSTER 1							CLUSTER 2							CLUSTER 3							CLUSTER 4
	N	%	PR (comparison to C2, C3 and C4)					N	%	PR (comparison to C1, C3 and C4)					N	%	PR (comparison to C1, C2 and C4)					N	%	PR (comparison to C1, C2 and C3)
Disorders of lipid metabolism	0	0	0.000653551	0.0149952	0.000347598		Disorders of lipid metabolism	1984	36.93	1530.1	22.9442	0.531861		Disorders of lipid metabolism	32	1.61	66.6881	0.0435841	0.0231807		Disorders of lipid metabolism	3631	69.44	2876.89	1.88019	43.1394
Hypertension	0	0	0.00029409	0.0436223	1.26213		Hypertension	4409	82.07	3400.31	148.33	4291.63		Hypertension	11	0.55	22.924	0.00674174	28.9331		Hypertension	0	0	0.792312	0.000233011	0.0345625
Varicose veins of lower extremities	1301	31.4	1.18215	1.35418	1.33825		Varicose veins of lower extremities	1427	26.56	0.845913	1.14552	1.13204		Varicose veins of lower extremities	461	23.19	0.738452	0.872964	0.988231		Varicose veins of lower extremities	1227	23.47	0.747246	0.88336	1.01191
Depression	0	0	0.00119838	0.00237547	0.000530752		Depression	1082	20.14	834.461	1.98224	0.442892		Depression	202	10.16	420.969	0.50448	0.22343		Depression	2378	45.48	1884.12	2.25789	4.47567
Degenerative joint disease	706	17.04	0.717423	1.15228	0.93305		Degenerative joint disease	1276	23.75	1.39388	1.60614	1.30056		Degenerative joint disease	294	14.79	0.867843	0.62261	0.809741		Degenerative joint disease	955	18.26	1.07175	0.7689	1.23496
Hypothyroidism	843	20.35	1.1188	1.52645	1.08902		Hypothyroidism	977	18.19	0.893811	1.36436	0.97338		Hypothyroidism	265	13.33	0.655114	0.732944	0.713434		Hypothyroidism	977	18.68	0.918255	1.02735	1.40167
Obesity	0	0	0.000640318	0.00383876	0.00217234		Obesity	2025	37.7	1561.72	5.99509	3.39259		Obesity	125	6.29	260.501	0.166803	0.565895		Obesity	581	11.11	460.333	0.29476	1.76711
Osteoporosis	615	14.84	1.04788	1.46092	0.951237		Osteoporosis	761	14.17	0.954308	1.39416	0.907773		Osteoporosis	202	10.16	0.684502	0.717276	0.651124		Osteoporosis	816	15.61	1.05126	1.1016	1.53581
Dermatitis and eczema	0	0	0.00242364	0.000417984	0.00333897		Dermatitis and eczema	535	9.96	412.603	0.172462	1.37767		Dermatitis and eczema	1148	57.75	2392.44	5.79839	7.98826		Dermatitis and eczema	378	7.23	299.494	0.725864	0.125184
Peripheral neuropathy, neuritis	414	9.99	1.0651	1.28997	1.15858		Peripheral neuropathy, neuritis	504	9.38	0.938878	1.21113	1.08777		Peripheral neuropathy, neuritis	154	7.75	0.775209	0.825676	0.898145		Peripheral neuropathy, neuritis	451	8.62	0.863123	0.919313	1.11341
Low back pain	372	8.98	1.18806	1.34212	1.09189		Low back pain	406	7.56	0.841709	1.12968	0.919052		Low back pain	133	6.69	0.745087	0.885208	0.813552		Low back pain	430	8.22	0.915845	1.08808	1.22918
Anxiety, neuroses	8	0.19	0.0278101	0.00713525	0.0296972		Anxiety, neuroses	373	6.94	35.9582	0.256571	1.06786		Anxiety, neuroses	538	27.06	140.149	3.89756	4.16203		Anxiety, neuroses	340	6.5	33.6733	0.936456	0.240267
Visual impairment	386	9.32	1.44655	1.27738	1.43711		Visual impairment	346	6.44	0.691302	0.883056	0.99348		Visual impairment	145	7.29	0.782851	1.13243	1.12505		Visual impairment	339	6.48	0.695839	1.00656	0.888852
Diabetes	26	0.63	0.0365648	0.304292	0.160075		Diabetes	922	17.16	27.3487	8.32199	4.37784		Diabetes	41	2.06	3.28631	0.120163	0.526056		Diabetes	205	3.92	6.24708	0.228423	1.90094
Neurologic disorders, other	293	7.07	0.979167	1.18147	1.09734		Neurologic disorders, other	388	7.22	1.02128	1.20661	1.12069		Neurologic disorders, other	119	5.99	0.846404	0.828772	0.928794		Neurologic disorders, other	337	6.44	0.911294	0.89231	1.07667
Deafness, hearing loss	21	0.51	0.091682	0.023599	0.0844099		Deafness, hearing loss	297	5.53	10.9073	0.2574	0.920682		Deafness, hearing loss	427	21.48	42.3747	3.885	3.57685		Deafness, hearing loss	314	6	11.847	1.08615	0.279576
Disease of hair and hair follicles	305	7.36	1.80583	1.2838	1.57122		Disease of hair and hair follicles	219	4.08	0.553762	0.710918	0.870083		Disease of hair and hair follicles	114	5.73	0.778939	1.40663	1.22389		Disease of hair and hair follicles	245	4.69	0.636447	1.14932	0.817069
Chronic cystic disease of the breast	317	7.65	3.13768	1.38283	1.54477		Chronic cystic disease of the breast	131	2.44	0.318707	0.440716	0.492328		Chronic cystic disease of the breast	110	5.53	0.723156	2.26903	1.11711		Chronic cystic disease of the breast	259	4.95	0.647346	2.03117	0.895169
Glaucoma	146	3.52	0.608714	1.12996	0.87748		Glaucoma	311	5.79	1.64281	1.8563	1.44153		Glaucoma	62	3.12	0.884988	0.538705	0.776559		Glaucoma	210	4.02	1.13963	0.693707	1.28773
Cervical pain syndromes	182	4.39	1.10275	1.09165	0.915169		Cervical pain syndromes	214	3.98	0.90682	0.989929	0.829894		Cervical pain syndromes	80	4.02	0.916046	1.01017	0.838337		Cervical pain syndromes	251	4.8	1.09269	1.20497	1.19284
Iron deficiency, other deficiency anemias	196	4.73	1.18206	1.84411	1.29517		Iron deficiency, other deficiency anemias	215	4	0.845982	1.56009	1.09569		Iron deficiency, other deficiency anemias	51	2.57	0.542266	0.64099	0.702327		Iron deficiency, other deficiency anemias	191	3.65	0.7721	0.912667	1.42384
Other endocrine disorders	99	2.39	0.563017	0.402582	0.609516		Other endocrine disorders	228	4.24	1.77615	0.715045	1.08259		Other endocrine disorders	118	5.94	2.48396	1.39851	1.51402		Other endocrine disorders	205	3.92	1.64065	0.923712	0.660495
Autoimmune and connective tissue diseases	90	2.17	0.49871	0.846786	0.614009		Autoimmune and connective tissue diseases	234	4.36	2.00517	1.69795	1.23119		Autoimmune and connective tissue diseases	51	2.57	1.18094	0.588944	0.725105		Autoimmune and connective tissue diseases	185	3.54	1.62864	0.812219	1.37911
Kyphoscoliosis	152	3.67	1.53977	1.37616	1.19902		Kyphoscoliosis	128	2.38	0.649449	0.893747	0.778704		Kyphoscoliosis	53	2.67	0.726659	1.11889	0.871281		Kyphoscoliosis	160	3.06	0.834013	1.28418	1.14774
Psoriasis	143	3.45	1.16616	1.45996	1.28003		Psoriasis	159	2.96	0.857512	1.25193	1.09764		Psoriasis	47	2.36	0.684952	0.798767	0.876761		Psoriasis	141	2.7	0.781231	0.911044	1.14056
Irritable bowel syndrome	79	1.91	0.781946	0.371645	0.593501		Irritable bowel syndrome	131	2.44	1.27886	0.475282	0.759005		Irritable bowel syndrome	102	5.13	2.69074	2.10401	1.59696		Irritable bowel syndrome	168	3.21	1.68492	1.31751	0.626191
Cataract, aphakia	51	1.23	0.286272	0.596881	0.459776		Cataract, aphakia	231	4.3	3.49318	2.08501	1.60608		Cataract, aphakia	41	2.06	1.67538	0.479614	0.770297		Cataract, aphakia	140	2.68	2.17497	0.622635	1.2982
Malignant neoplasms, breast	100	2.41	1.03732	1.3329	1.0097		Malignant neoplasms, breast	125	2.33	0.964026	1.28495	0.97338		Malignant neoplasms, breast	36	1.81	0.750241	0.778237	0.757521		Malignant neoplasms, breast	125	2.39	0.99039	1.02735	1.3201
Renal calculi	99	2.39	0.861529	1.31958	1.24951		Renal calculi	149	2.77	1.16073	1.53167	1.45034		Renal calculi	36	1.81	0.75782	0.652884	0.946901		Renal calculi	100	1.91	0.800315	0.689495	1.05608
Thrombophlebitis	51	1.23	0.391295	0.874004	0.585169		Thrombophlebitis	169	3.15	2.55562	2.23362	1.49547		Thrombophlebitis	28	1.41	1.14416	0.447704	0.669526		Thrombophlebitis	110	2.1	1.70891	0.668688	1.49359
Cardiac arrhythmia	60	1.45	0.460347	1.19961	0.814277		Cardiac arrhythmia	169	3.15	2.17227	2.60589	1.76883		Cardiac arrhythmia	24	1.21	0.833602	0.383746	0.678782		Cardiac arrhythmia	93	1.78	1.22808	0.565345	1.47323
Cardiovascular disorders, other	44	1.06	0.324161	0.917965	0.653337		Cardiovascular disorders, other	176	3.28	3.08488	2.83182	2.01547		Cardiovascular disorders, other	23	1.16	1.08937	0.35313	0.711723		Cardiovascular disorders, other	85	1.63	1.5306	0.496162	1.40504
Surgical aftercare	37	0.89	0.282211	0.807013	0.502137		Surgical aftercare	170	3.16	3.54345	2.85961	1.7793		Surgical aftercare	22	1.11	1.23914	0.349698	0.622217		Surgical aftercare	93	1.78	1.99149	0.56202	1.60716
Respiratory disorders, other	43	1.04	0.344171	0.736906	0.670019		Respiratory disorders, other	162	3.02	2.90553	2.1411	1.94676		Respiratory disorders, other	28	1.41	1.35703	0.467049	0.909233		Respiratory disorders, other	81	1.55	1.49249	0.513674	1.09983
Utero-vaginal prolapse	73	1.76	0.98599	1.03026	1.01248		Utero-vaginal prolapse	96	1.79	1.01421	1.0449	1.02686		Utero-vaginal prolapse	34	1.71	0.970632	0.957034	0.982743		Utero-vaginal prolapse	91	1.74	0.987677	0.97384	1.01756
Schizophrenia and affective psychosis	37	0.89	0.444221	0.657566	0.382777		Schizophrenia and affective psychosis	108	2.01	2.25113	1.48027	0.861681		Schizophrenia and affective psychosis	27	1.36	1.52076	0.675553	0.582112		Schizophrenia and affective psychosis	122	2.33	2.61249	1.16052	1.71788
High impact malignant neoplasms	86	2.08	1.2254	1.71945	1.17982		High impact malignant neoplasms	91	1.69	0.81606	1.40317	0.9628		High impact malignant neoplasms	24	1.21	0.581583	0.712672	0.68616		High impact malignant neoplasms	92	1.76	0.84759	1.03864	1.45739
Ischemic heart disease	10	0.24	0.0758272	0.599807	0.21392		Ischemic heart disease	171	3.18	13.1879	7.91018	2.82115		Ischemic heart disease	8	0.4	1.6672	0.126419	0.356648		Ischemic heart disease	59	1.13	4.67464	0.354465	2.80388
Cerebrovascular disease	16	0.39	0.142098	0.639794	0.288487		Cerebrovascular disease	146	2.72	7.03739	4.50248	2.03019		Cerebrovascular disease	12	0.6	1.563	0.2221	0.450905		Cerebrovascular disease	70	1.34	3.46637	0.492564	2.21776
Diverticular disease of colon	30	0.72	0.35363	0.89971	0.511674		Diverticular disease of colon	110	2.05	2.82781	2.54421	1.44692		Diverticular disease of colon	16	0.8	1.11147	0.393049	0.56871		Diverticular disease of colon	74	1.42	1.95437	0.691125	1.75837
Substance use	19	0.46	0.403873	0.536298	0.299756		Substance use	61	1.14	2.47603	1.32789	0.742203		Substance use	17	0.86	1.86464	0.753076	0.558935		Substance use	80	1.53	3.33605	1.34734	1.78912
Seizure disorder	41	0.99	1.0424	0.936841	0.924059		Seizure disorder	51	0.95	0.959324	0.898734	0.886472		Seizure disorder	21	1.06	1.06742	1.11268	0.986356		Seizure disorder	56	1.07	1.08218	1.12807	1.01383

## Sheet: Men 45-64
5 CLUSTERS			CLUSTER 1		CLUSTER 2		CLUSTER 3		CLUSTER 4		CLUSTER 5
			N	%	N	%	N	%	N	%	N	%
	CAR11	Disorders of lipid metabolism	2755	72.85	0	0	0	0.00	2181	44.75	332	27.21
	HTA	Hypertension	0	0	0	0	0	0.00	4391	90.09	13	1.07
	NUT03	Obesity	298	7.88	15	1.82	41	3.60	1415	29.03	88	7.21
	DBT	Diabetes	279	7.38	16	1.94	251	22.02	1004	20.6	93	7.62
	SKN02	Dermatitis and eczema	0	0	0	0	0	0.00	468	9.6	965	79.1
	artritis	Degenerative joint disease	432	11.42	47	5.7	111	9.74	665	13.64	102	8.36
	PSY09	Depression	269	7.11	10	1.21	413	36.23	448	9.19	97	7.95
	MUS14	Low back pain	406	10.74	30	3.64	63	5.53	345	7.08	93	7.62
	EAR08	Deafness, hearing loss	353	9.33	50	6.06	68	5.96	379	7.78	82	6.72
	GSU08	Varicose veins of lower extremities	156	4.12	12	1.45	255	22.37	336	6.89	85	6.97
	PSY02	Substance use	141	3.73	222	26.91	37	3.25	331	6.79	54	4.43
	GUR04	Prostatic hypertrophy	157	4.15	27	3.27	48	4.21	453	9.29	68	5.57
	IHD	Ischemic heart disease	134	3.54	9	1.09	123	10.79	428	8.78	47	3.85
	EYE02	Visual impairment	129	3.41	15	1.82	29	2.54	221	4.53	328	26.89
	RHU02	Gout	107	2.83	21	2.55	17	1.49	413	8.47	29	2.38
	NUR21	Neurologic disorders, other	97	2.56	165	20	34	2.98	230	4.72	35	2.87
	RES11	Respiratory disorders, other	92	2.43	143	17.33	22	1.93	255	5.23	35	2.87
	PSY01	Anxiety, neuroses	181	4.79	34	4.12	53	4.65	218	4.47	56	4.59
	CAR09	Cardiac arrhythmia	103	2.72	59	7.15	27	2.37	304	6.24	34	2.79
	EYE08	Glaucoma	176	4.65	16	1.94	34	2.98	244	5.01	52	4.26
	SKN12	Psoriasis	177	4.68	21	2.55	29	2.54	212	4.35	46	3.77
	CAR16	Cardiovascular disorders, other	76	2.01	58	7.03	25	2.19	276	5.66	24	1.97
	END04	Hypothyroidism	140	3.7	29	3.52	29	2.54	172	3.53	35	2.87
	EYE06	Cataract, aphakia	73	1.93	18	2.18	86	7.54	188	3.86	37	3.03
	MUS13	Cervical pain syndromes	84	2.22	16	1.94	99	8.68	157	3.22	36	2.95
	NUR03	Peripheral neuropathy, neuritis	72	1.9	86	10.42	23	2.02	157	3.22	33	2.7
	ADM02	Surgical aftercare	66	1.75	43	5.21	18	1.58	210	4.31	23	1.89
	GUR09	Renal calculi	134	3.54	15	1.82	17	1.49	153	3.14	28	2.3
	NUR05	Cerebrovascular disease	57	1.51	21	2.55	43	3.77	200	4.1	13	1.07
	HEM02	Iron deficiency, other deficiency anemias	49	1.3	55	6.67	16	1.40	128	2.63	20	1.64
	MAL03	High impact malignant neoplasms	51	1.35	74	8.97	11	0.96	108	2.22	18	1.48
	CAR05	Congestive heart failure	31	0.82	7	0.85	8	0.70	206	4.23	9	0.74
	END05	Other endocrine disorders	43	1.14	50	6.06	14	1.23	103	2.11	14	1.15
	RHU01	Autoimmune and connective tissue diseases	91	2.41	11	1.33	19	1.67	84	1.72	19	1.56
	GAS05	Chronic liver disease	31	0.82	56	6.79	16	1.40	93	1.91	18	1.48
	GAS09	Irritable bowel syndrome	79	2.09	16	1.94	21	1.84	73	1.5	23	1.89
	HEM03	Thrombophlebitis	37	0.98	13	1.58	35	3.07	102	2.09	17	1.39
	PSY07	Schizophrenia and affective psychosis	49	1.3	24	2.91	54	4.74	57	1.17	19	1.56
	END02	Osteoporosis	54	1.43	25	3.03	20	1.75	86	1.76	16	1.31
	HEM08	Hematologic disorders, other	34	0.9	29	3.52	12	1.05	109	2.24	12	0.98
	GAS10	Diverticular disease of colon	40	1.06	33	4	12	1.05	83	1.7	14	1.15
	MUS06	Kyphoscoliosis	72	1.9	6	0.73	18	1.58	51	1.05	20	1.64
	CAR06	Cardiac valve disorders	20	0.53	18	2.18	12	1.05	93	1.91	12	0.98
	NUR07	Seizure disorder	31	0.82	9	1.09	34	2.98	56	1.15	16	1.31
	INF01	Tuberculosis infection	27	0.71	54	6.55	13	1.14	37	0.76	12	0.98
	MAL18	Malignant neoplasms, bladder	31	0.82	24	2.91	6	0.53	66	1.35	7	0.57
	SKN13	Disease of hair and hair follicles	52	1.37	10	1.21	9	0.79	42	0.86	16	1.31
	REC03	Chronic ulcer of the skin	20	0.53	8	0.97	13	1.14	69	1.42	15	1.23
		Cluster	Freq.	Percent	Cum.
		1	3782	31.94	31.94
		2	825	6.97	38.91
		3	1140	9.63	48.53
		4	4874	41.16	89.7
		5	1220	10.3	100
		Total	11841	100
Calinski/Harabasz pseudo-F analysis
k=5	Calinski/Harabasz pseudo-F		535.34
k=2	Calinski/Harabasz pseudo-F		576.41
k=3	Calinski/Harabasz pseudo-F		682.06
k=4	Calinski/Harabasz pseudo-F		567.93
k=6	Calinski/Harabasz pseudo-F		696.19
Mortality adjusted odd ratio
	Odds Ratio	Std. Err.	z	P>z	[95% Conf.	Interval]
cluster5
1	2.04907	0.49849	2.95	0.003	1.27198	3.30091
2	10.6936	2.62674	9.65	0	6.60754	17.3066
3	3.37143	0.902938	4.54	0	1.99455	5.6988
4	3.29759	0.755537	5.21	0	2.10461	5.16681
5	1.82307	0.555882	1.97	0.049	1.0029	3.31397
edad_2011	1.11713	0.0106379	11.63	0	1.09648	1.13818
_cons	2.19e-05	1.25e-05	-18.86	0	7.18e-06	6.67e-05
Chronic Obstructive Respiratory Disease (CORD)
	Cluster 1	Cluster 2	Cluster 3	Cluster 4	Cluster 5	TOTAL
	N (%)	N (%)	N (%)	N (%)	N (%)	N (%)
Allergic rhinitis	2010 (53.1%)	332 (40.2%)	511 (44.8%)	2004 (41.1%)	716 (58.7%)	5573 (47.1%)
Asthma	933 (24.7%)	166 (20.1%)	275 (24.1%)	1096 (22.5%)	296 (24.3%)	2766 (23.4%)
COPD	1025 (27.1%)	372 (45.1%)	419 (36.8%)	1926 (39.5%)	297 (24.3%)	4039 (34.1%)
Obstructive sleep apnea	74 (2.0%)	25 (3.0%)	18 (1.6%)	338 (6.9%)	21 (1.7%)	476 (4.0%)
Diseases included in each cluster (C) according to the prevalence and prevalence ratios (PRs)
	CLUSTER 1								CLUSTER 2								CLUSTER 3								CLUSTER 4								CLUSTER 5
	N	%	PR (comparison to C2, C3, C4 and C5)						N	%	PR (comparison to C1, C3, C4 and C5)						N	%	PR (comparison to C1, C2, C4 and C5)						N	%	PR (comparison to C1, C2, C3 and C5)						N	%	PR (comparison to C1, C2, C3 and C4)
Disorders of lipid metabolism	2755	72.85	600.972	830.434	1.62791	2.67684		Substance use	222	26.91	7.21774	8.29091	3.96238	6.07946		Diabetes	251	22.02	2.9846	11.3528	1.06886	2.88832		Disorders of lipid metabolism	2181	44.75	0.614285	369.168	510.123	1.64434		Disorders of lipid metabolism	332	27.21	0.373575	224.508	310.23	0.608146
Low back pain	406	10.74	2.95214	1.94253	1.5166	1.40826		Neurologic disorders, other	165	20	7.79794	6.70588	4.23826	6.97143		Depression	413	36.23	5.09348	29.8882	3.94142	4.55652		Hypertension	4391	90.09	3407.21	743.245	1027.03	84.5463		Dermatitis and eczema	965	79.1	2991.5	652.561	901.721	8.23772
								Respiratory disorders, other	143	17.33	7.12551	8.98182	3.31305	6.0419		Varicose veins of lower extremities	255	22.37	5.42291	15.3783	3.24475	3.21053		Obesity	1415	29.03	3.68448	15.9674	8.0722	4.02483		Visual impairment	328	26.89	7.88217	14.7869	10.5687	5.92935
								Cardiac arrhythmia	59	7.15	2.62593	3.01953	1.14659	2.56613		Ischemic heart disease	123	10.79	3.04521	9.89035	1.22869	2.80067		Diabetes	1004	20.6	2.79232	10.6214	0.935577	2.70225
								Cardiovascular disorders, other	58	7.03	3.4985	3.20582	1.24151	3.57374		Cataract, aphakia	86	7.54	3.90834	3.4576	1.95579	2.48743		Dermatitis and eczema	468	9.6	363.146	79.2162	109.462	0.121393
								Peripheral neuropathy, neuritis	86	10.42	5.47562	5.1668	3.23616	3.85381		Cervical pain syndromes	99	8.68	3.90996	4.4778	2.69598	2.94298		Prostatic hypertrophy	453	9.29	2.2389	2.8399	2.20738	1.66749
								Surgical aftercare	43	5.21	2.9867	3.30101	1.20971	2.76469		Schizophrenia and affective psychosis	54	4.74	3.65607	1.62829	4.05042	3.04155		Ischemic heart disease	428	8.78	2.47842	8.04951	0.813876	2.2794
								Iron deficiency, other deficiency anemias	55	6.67	5.14558	4.75	2.53854	4.06667		Seizure disorder	34	2.98	3.6386	2.73392	2.5958	2.27412		Gout	413	8.47	2.99504	3.32889	5.68225	3.56473
								High impact malignant neoplasms	74	8.97	6.65165	9.29587	4.04799	6.07946										Cardiac arrhythmia	304	6.24	2.29019	0.872148	2.63347	2.23805
								Other endocrine disorders	50	6.06	5.33051	4.93506	2.8679	5.28139										Cardiovascular disorders, other	276	5.66	2.81794	0.80547	2.58219	2.87854
								Chronic liver disease	56	6.79	8.28121	4.83636	3.55743	4.60067										Surgical aftercare	210	4.31	2.46894	0.826645	2.72876	2.28542
								Osteoporosis	25	3.03	2.12233	1.72727	1.71741	2.31061										Congestive heart failure	206	4.23	5.15634	4.98124	6.02277	5.72927
								Hematologic disorders, other	29	3.52	3.91009	3.33939	1.57182	3.57374										Hematologic disorders, other	109	2.24	2.48762	0.636205	2.12454	2.27363
								Diverticular disease of colon	33	4	3.782	3.8	2.34892	3.48571										Cardiac valve disorders	93	1.91	3.60819	0.874538	1.81268	1.93989
								Cardiac valve disorders	18	2.18	4.12582	2.07273	1.14346	2.21818
								Tuberculosis infection	54	6.55	9.16848	5.73986	8.62231	6.65455
								Malignant neoplasms, bladder	24	2.91	3.54909	5.52727	2.14832	5.07013
Prevalence ratios (PRs) between the same disease of different clusters
	CLUSTER 1								CLUSTER 2								CLUSTER 3								CLUSTER 4								CLUSTER 5
	N	%	PR (comparison to C2, C3, C4 and C5)						N	%	PR (comparison to C1, C3, C4 and C5)						N	%	PR (comparison to C1, C2, C4 and C5)						N	%	PR (comparison to C1, C2, C3 and C5)						N	%	PR (comparison to C1, C2, C3 and C4)
Disorders of lipid metabolism	2755	72.85	600.972	830.434	1.62791	2.67684		Disorders of lipid metabolism	0	0	0.00166397	1.38182	0.00270879	0.00445418		Disorders of lipid metabolism	0	0.00	0.00120419	0.723684	0.00196031	0.00322342		Disorders of lipid metabolism	2181	44.75	0.614285	369.168	510.123	1.64434		Disorders of lipid metabolism	332	27.21	0.373575	224.508	310.23	0.608146
Hypertension	0	0	0.218139	0.301428	0.000293495	0.0248139		Hypertension	0	0	4.58424	1.38182	0.00134545	0.113753		Hypertension	0	0.00	3.31754	0.723684	0.000973682	0.0823212		Hypertension	4391	90.09	3407.21	743.245	1027.03	84.5463		Hypertension	13	1.07	40.3	8.79098	12.1475	0.0118278
Obesity	298	7.88	4.33369	2.19087	0.271409	1.09238		Obesity	15	1.82	0.23075	0.505543	0.0626277	0.252066		Obesity	41	3.60	0.456441	1.97807	0.123882	0.498604		Obesity	1415	29.03	3.68448	15.9674	8.0722	4.02483		Obesity	88	7.21	0.915436	3.96721	2.0056	0.248457
Diabetes	279	7.38	3.80379	0.335053	0.358125	0.967742		Diabetes	16	1.94	0.262896	0.088084	0.0941495	0.254415		Diabetes	251	22.02	2.9846	11.3528	1.06886	2.88832		Diabetes	1004	20.6	2.79232	10.6214	0.935577	2.70225		Diabetes	93	7.62	1.03333	3.93058	0.346222	0.370062
Dermatitis and eczema	0	0	0.218139	0.301428	0.00275371	0.00033428		Dermatitis and eczema	0	0	4.58424	1.38182	0.0126237	0.00153242		Dermatitis and eczema	0	0.00	3.31754	0.723684	0.00913555	0.00110899		Dermatitis and eczema	468	9.6	363.146	79.2162	109.462	0.121393		Dermatitis and eczema	965	79.1	2991.5	652.561	901.721	8.23772
Degenerative joint disease	432	11.42	2.00502	1.17312	0.837194	1.36622		Degenerative joint disease	47	5.7	0.498749	0.585094	0.417549	0.681402		Degenerative joint disease	111	9.74	0.852424	1.70913	0.713645	1.1646		Degenerative joint disease	665	13.64	1.19447	2.39493	1.40126	1.63191		Degenerative joint disease	102	8.36	0.731944	1.46756	0.858662	0.612779
Depression	269	7.11	5.86793	0.196329	0.773817	0.894579		Depression	10	1.21	0.170418	0.0334581	0.131872	0.152452		Depression	413	36.23	5.09348	29.8882	3.94142	4.55652		Depression	448	9.19	1.2923	7.58309	0.253716	1.15606		Depression	97	7.95	1.11784	6.55943	0.219466	0.865007
Low back pain	406	10.74	2.95214	1.94253	1.5166	1.40826		Low back pain	30	3.64	0.338737	0.658009	0.513729	0.477028		Low back pain	63	5.53	0.514791	1.51974	0.780732	0.724958		Low back pain	345	7.08	0.65937	1.94655	1.28085	0.928561		Low back pain	93	7.62	0.710099	2.09631	1.37939	1.07694
Deafness, hearing loss	353	9.33	1.54006	1.56476	1.20033	1.38867		Deafness, hearing loss	50	6.06	0.649326	1.01604	0.779404	0.9017		Deafness, hearing loss	68	5.96	0.639074	0.984211	0.767097	0.887463		Deafness, hearing loss	379	7.78	0.833106	1.28303	1.30362	1.15691		Deafness, hearing loss	82	6.72	0.720113	1.10902	1.12681	0.864371
Varicose veins of lower extremities	156	4.12	2.8358	0.184403	0.598342	0.59203		Varicose veins of lower extremities	12	1.45	0.352634	0.0650267	0.210996	0.20877		Varicose veins of lower extremities	255	22.37	5.42291	15.3783	3.24475	3.21053		Varicose veins of lower extremities	336	6.89	1.67129	4.73943	0.30819	0.989452		Varicose veins of lower extremities	85	6.97	1.6891	4.78996	0.311475	1.01066
Substance use	141	3.73	0.138547	1.14868	0.548978	0.842294		Substance use	222	26.91	7.21774	8.29091	3.96238	6.07946		Substance use	37	3.25	0.870561	0.120614	0.477919	0.733268		Substance use	331	6.79	1.82157	0.252373	2.0924	1.53429		Substance use	54	4.43	1.18723	0.164488	1.36376	0.651766
Prostatic hypertrophy	157	4.15	1.26844	0.98592	0.446648	0.744782		Prostatic hypertrophy	27	3.27	0.788373	0.777273	0.352125	0.587166		Prostatic hypertrophy	48	4.21	1.01428	1.28655	0.453027	0.755418		Prostatic hypertrophy	453	9.29	2.2389	2.8399	2.20738	1.66749		Prostatic hypertrophy	68	5.57	1.34268	1.7031	1.32377	0.599703
Ischemic heart disease	134	3.54	3.24784	0.328385	0.403483	0.919698		Ischemic heart disease	9	1.09	0.307897	0.101109	0.124231	0.283172		Ischemic heart disease	123	10.79	3.04521	9.89035	1.22869	2.80067		Ischemic heart disease	428	8.78	2.47842	8.04951	0.813876	2.2794		Ischemic heart disease	47	3.85	1.08731	3.53142	0.357057	0.438712
Visual impairment	129	3.41	1.87599	1.34083	0.752249	0.126869		Visual impairment	15	1.82	0.533051	0.714734	0.400987	0.0676275		Visual impairment	29	2.54	0.745804	1.39912	0.56103	0.0946192		Visual impairment	221	4.53	1.32935	2.49384	1.78243	0.168652		Visual impairment	328	26.89	7.88217	14.7869	10.5687	5.92935
Gout	107	2.83	1.11147	1.89722	0.333886	1.19021		Gout	21	2.55	0.899711	1.70695	0.300401	1.07085		Gout	17	1.49	0.527086	0.58584	0.175987	0.627344		Gout	413	8.47	2.99504	3.32889	5.68225	3.56473		Gout	29	2.38	0.840187	0.933841	1.59402	0.280526
Neurologic disorders, other	97	2.56	0.128239	0.859956	0.54351	0.894009		Neurologic disorders, other	165	20	7.79794	6.70588	4.23826	6.97143		Neurologic disorders, other	34	2.98	1.16285	0.149123	0.632021	1.0396		Neurologic disorders, other	230	4.72	1.83989	0.235946	1.58223	1.64488		Neurologic disorders, other	35	2.87	1.11856	0.143443	0.961909	0.607947
Respiratory disorders, other	92	2.43	0.140341	1.26052	0.464956	0.847926		Respiratory disorders, other	143	17.33	7.12551	8.98182	3.31305	6.0419		Respiratory disorders, other	22	1.93	0.793326	0.111336	0.368861	0.672682		Respiratory disorders, other	255	5.23	2.15074	0.301837	2.71105	1.82367		Respiratory disorders, other	35	2.87	1.17935	0.165511	1.48659	0.548345
Anxiety, neuroses	181	4.79	1.16127	1.0294	1.07001	1.04263		Anxiety, neuroses	34	4.12	0.861128	0.886449	0.921412	0.897835		Anxiety, neuroses	53	4.65	0.971435	1.1281	1.03944	1.01284		Anxiety, neuroses	218	4.47	0.934574	1.08529	0.962055	0.974412		Anxiety, neuroses	56	4.59	0.959116	1.11379	0.987318	1.02626
Cardiac arrhythmia	103	2.72	0.380818	1.14989	0.436644	0.97723		Cardiac arrhythmia	59	7.15	2.62593	3.01953	1.14659	2.56613		Cardiac arrhythmia	27	2.37	0.869647	0.331178	0.379726	0.849845		Cardiac arrhythmia	304	6.24	2.29019	0.872148	2.63347	2.23805		Cardiac arrhythmia	34	2.79	1.0233	0.389692	1.17668	0.446818
Glaucoma	176	4.65	2.39952	1.56033	0.92958	1.09181		Glaucoma	16	1.94	0.416749	0.650267	0.387402	0.455012		Glaucoma	34	2.98	0.640889	1.53783	0.595758	0.69973		Glaucoma	244	5.01	1.07575	2.5813	1.67853	1.17452		Glaucoma	52	4.26	0.915909	2.19775	1.42912	0.851411
Psoriasis	177	4.68	1.8386	1.83975	1.07597	1.24123		Psoriasis	21	2.55	0.543893	1.00063	0.585214	0.675099		Psoriasis	29	2.54	0.543552	0.999373	0.584848	0.674676		Psoriasis	212	4.35	0.929391	1.70878	1.70985	1.15359		Psoriasis	46	3.77	0.80565	1.48126	1.48219	0.866857
Cardiovascular disorders, other	76	2.01	0.285837	0.916341	0.354869	1.02151		Cardiovascular disorders, other	58	7.03	3.4985	3.20582	1.24151	3.57374		Cardiovascular disorders, other	25	2.19	1.0913	0.311933	0.387268	1.11477		Cardiovascular disorders, other	276	5.66	2.81794	0.80547	2.58219	2.87854		Cardiovascular disorders, other	24	1.97	0.978947	0.279819	0.897049	0.347398
Hypothyroidism	140	3.7	1.05308	1.45517	1.04897	1.29032		Hypothyroidism	29	3.52	0.949593	1.38182	0.996096	1.22528		Hypothyroidism	29	2.54	0.687206	0.723684	0.720859	0.886717		Hypothyroidism	172	3.53	0.953315	1.00392	1.38723	1.23008		Hypothyroidism	35	2.87	0.775	0.816139	1.12776	0.812953
Cataract, aphakia	73	1.93	0.884673	0.255863	0.500413	0.636443		Cataract, aphakia	18	2.18	1.13036	0.289218	0.565648	0.71941		Cataract, aphakia	86	7.54	3.90834	3.4576	1.95579	2.48743		Cataract, aphakia	188	3.86	1.99835	1.76788	0.511303	1.27183		Cataract, aphakia	37	3.03	1.57123	1.39003	0.402021	0.786266
Cervical pain syndromes	84	2.22	1.14523	0.255757	0.689515	0.752688		Cervical pain syndromes	16	1.94	0.873189	0.223324	0.602077	0.657239		Cervical pain syndromes	99	8.68	3.90996	4.4778	2.69598	2.94298		Cervical pain syndromes	157	3.22	1.4503	1.66092	0.370923	1.09162		Cervical pain syndromes	36	2.95	1.32857	1.52152	0.339791	0.91607
Peripheral neuropathy, neuritis	72	1.9	0.182628	0.9436	0.591013	0.703812		Peripheral neuropathy, neuritis	86	10.42	5.47562	5.1668	3.23616	3.85381		Peripheral neuropathy, neuritis	23	2.02	1.05977	0.193543	0.626338	0.74588		Peripheral neuropathy, neuritis	157	3.22	1.69201	0.309008	1.59658	1.19086		Peripheral neuropathy, neuritis	33	2.7	1.42083	0.259483	1.3407	0.839731
Surgical aftercare	66	1.75	0.334817	1.10524	0.405031	0.925666		Surgical aftercare	43	5.21	2.9867	3.30101	1.20971	2.76469		Surgical aftercare	18	1.58	0.904785	0.302938	0.366466	0.837529		Surgical aftercare	210	4.31	2.46894	0.826645	2.72876	2.28542		Surgical aftercare	23	1.89	1.0803	0.361704	1.19399	0.437557
Renal calculi	134	3.54	1.9487	2.37596	1.1287	1.54378		Renal calculi	15	1.82	0.513161	1.21925	0.579204	0.792208		Renal calculi	17	1.49	0.420882	0.820175	0.475049	0.649749		Renal calculi	153	3.14	0.885977	1.72651	2.10505	1.36775		Renal calculi	28	2.3	0.647761	1.2623	1.53905	0.731126
Cerebrovascular disease	57	1.51	0.59209	0.399567	0.36729	1.41439		Cerebrovascular disease	21	2.55	1.68893	0.674841	0.620327	2.38881		Cerebrovascular disease	43	3.77	2.50271	1.48183	0.919219	3.53981		Cerebrovascular disease	200	4.1	2.72265	1.61205	1.08788	3.85089		Cerebrovascular disease	13	1.07	0.707018	0.418618	0.282501	0.25968
Iron deficiency, other deficiency anemias	49	1.3	0.194342	0.923123	0.493344	0.790323		Iron deficiency, other deficiency anemias	55	6.67	5.14558	4.75	2.53854	4.06667		Iron deficiency, other deficiency anemias	16	1.40	1.08328	0.210526	0.53443	0.85614		Iron deficiency, other deficiency anemias	128	2.63	2.02698	0.393927	1.87115	1.60197		Iron deficiency, other deficiency anemias	20	1.64	1.26531	0.245902	1.16803	0.624232
High impact malignant neoplasms	51	1.35	0.150339	1.39753	0.60857	0.913978		High impact malignant neoplasms	74	8.97	6.65165	9.29587	4.04799	6.07946		High impact malignant neoplasms	11	0.96	0.715549	0.107575	0.435461	0.653996		High impact malignant neoplasms	108	2.22	1.6432	0.247036	2.29642	1.50185		High impact malignant neoplasms	18	1.48	1.09412	0.164488	1.52906	0.665847
Congestive heart failure	31	0.82	0.966042	1.16803	0.193936	1.11111		Congestive heart failure	7	0.85	1.03515	1.20909	0.200753	1.15017		Congestive heart failure	8	0.70	0.85614	0.827068	0.166036	0.951267		Congestive heart failure	206	4.23	5.15634	4.98124	6.02277	5.72927		Congestive heart failure	9	0.74	0.9	0.869438	1.05123	0.174542
Other endocrine disorders	43	1.14	0.187599	0.925814	0.538016	0.990783		Other endocrine disorders	50	6.06	5.33051	4.93506	2.8679	5.28139		Other endocrine disorders	14	1.23	1.08013	0.202632	0.581128	1.07018		Other endocrine disorders	103	2.11	1.85868	0.348687	1.72079	1.84155		Other endocrine disorders	14	1.15	1.0093	0.189344	0.934426	0.543021
Autoimmune and connective tissue diseases	91	2.41	1.8046	1.44368	1.39613	1.54499		Autoimmune and connective tissue diseases	11	1.33	0.554139	0.8	0.773651	0.85614		Autoimmune and connective tissue diseases	19	1.67	0.692674	1.25	0.967063	1.07018		Autoimmune and connective tissue diseases	84	1.72	0.716265	1.29257	1.03406	1.10662		Autoimmune and connective tissue diseases	19	1.56	0.647253	1.16803	0.934426	0.903649
Chronic liver disease	31	0.82	0.120755	0.584016	0.429579	0.555556		Chronic liver disease	56	6.79	8.28121	4.83636	3.55743	4.60067		Chronic liver disease	16	1.40	1.71228	0.206767	0.735559	0.951267		Chronic liver disease	93	1.91	2.32786	0.281102	1.35951	1.29326		Chronic liver disease	18	1.48	1.8	0.217359	1.05123	0.773242
Irritable bowel syndrome	79	2.09	1.07706	1.13394	1.39466	1.10799		Irritable bowel syndrome	16	1.94	0.928454	1.05281	1.29488	1.02872		Irritable bowel syndrome	21	1.84	0.881879	0.949836	1.22992	0.977117		Irritable bowel syndrome	73	1.5	0.717021	0.772274	0.813061	0.794455		Irritable bowel syndrome	23	1.89	0.902532	0.97208	1.02342	1.25872
Thrombophlebitis	37	0.98	0.620856	0.318652	0.467483	0.702087		Thrombophlebitis	13	1.58	1.61068	0.513247	0.752965	1.13084		Thrombophlebitis	35	3.07	3.13822	1.94838	1.46706	2.2033		Thrombophlebitis	102	2.09	2.13912	1.32808	0.681634	1.50185		Thrombophlebitis	17	1.39	1.42432	0.8843	0.453864	0.665847
Schizophrenia and affective psychosis	49	1.3	0.445366	0.273518	1.10786	0.831919		Schizophrenia and affective psychosis	24	2.91	2.24534	0.614141	2.48753	1.86794		Schizophrenia and affective psychosis	54	4.74	3.65607	1.62829	4.05042	3.04155		Schizophrenia and affective psychosis	57	1.17	0.90264	0.402006	0.246888	0.750923		Schizophrenia and affective psychosis	19	1.56	1.20204	0.535348	0.32878	1.33169
Osteoporosis	54	1.43	0.471179	0.813855	0.809206	1.08871		Osteoporosis	25	3.03	2.12233	1.72727	1.71741	2.31061		Osteoporosis	20	1.75	1.22872	0.578947	0.994288	1.33772		Osteoporosis	86	1.76	1.23578	0.582273	1.00574	1.3454		Osteoporosis	16	1.31	0.918519	0.432787	0.747541	0.743271
Hematologic disorders, other	34	0.9	0.255749	0.854045	0.401991	0.913978		Hematologic disorders, other	29	3.52	3.91009	3.33939	1.57182	3.57374		Hematologic disorders, other	12	1.05	1.1709	0.299456	0.47069	1.07018		Hematologic disorders, other	109	2.24	2.48762	0.636205	2.12454	2.27363		Hematologic disorders, other	12	0.98	1.09412	0.279819	0.934426	0.439826
Diverticular disease of colon	40	1.06	0.26441	1.00476	0.621078	0.921659		Diverticular disease of colon	33	4	3.782	3.8	2.34892	3.48571		Diverticular disease of colon	12	1.05	0.995263	0.263158	0.618136	0.917293		Diverticular disease of colon	83	1.7	1.6101	0.425728	1.61777	1.48397		Diverticular disease of colon	14	1.15	1.085	0.286885	1.09016	0.673869
Kyphoscoliosis	72	1.9	2.61766	1.20571	1.81939	1.16129		Kyphoscoliosis	6	0.73	0.38202	0.460606	0.695045	0.443636		Kyphoscoliosis	18	1.58	0.829386	2.17105	1.50898	0.963158		Kyphoscoliosis	51	1.05	0.549634	1.43876	0.6627	0.638285		Kyphoscoliosis	20	1.64	0.861111	2.2541	1.03825	1.5667
Cardiac valve disorders	20	0.53	0.242376	0.50238	0.277148	0.537634		Cardiac valve disorders	18	2.18	4.12582	2.07273	1.14346	2.21818		Cardiac valve disorders	12	1.05	1.99053	0.482456	0.551669	1.07018		Cardiac valve disorders	93	1.91	3.60819	0.874538	1.81268	1.93989		Cardiac valve disorders	12	0.98	1.86	0.45082	0.934426	0.515494
Seizure disorder	31	0.82	0.751366	0.274831	0.713407	0.625		Seizure disorder	9	1.09	1.33091	0.365775	0.949481	0.831818		Seizure disorder	34	2.98	3.6386	2.73392	2.5958	2.27412		Seizure disorder	56	1.15	1.40172	1.05321	0.385237	0.876077		Seizure disorder	16	1.31	1.6	1.20219	0.43973	1.14145
Tuberculosis infection	27	0.71	0.109069	0.626042	0.940429	0.725806		Tuberculosis infection	54	6.55	9.16848	5.73986	8.62231	6.65455		Tuberculosis infection	13	1.14	1.59734	0.17422	1.50218	1.15936		Tuberculosis infection	37	0.76	1.06334	0.115978	0.665699	0.771782		Tuberculosis infection	12	0.98	1.37778	0.150273	0.862547	1.2957
Malignant neoplasms, bladder	31	0.82	0.281762	1.55738	0.605315	1.42857		Malignant neoplasms, bladder	24	2.91	3.54909	5.52727	2.14832	5.07013		Malignant neoplasms, bladder	6	0.53	0.642105	0.180921	0.388676	0.917293		Malignant neoplasms, bladder	66	1.35	1.65203	0.46548	2.57284	2.36004		Malignant neoplasms, bladder	7	0.57	0.7	0.197234	1.09016	0.423721
Disease of hair and hair follicles	52	1.37	1.13432	1.74158	1.59558	1.04839		Disease of hair and hair follicles	10	1.21	0.881585	1.53535	1.40664	0.924242		Disease of hair and hair follicles	9	0.79	0.57419	0.651316	0.916165	0.601974		Disease of hair and hair follicles	42	0.86	0.626732	0.710915	1.09151	0.657058		Disease of hair and hair follicles	16	1.31	0.953846	1.08197	1.6612	1.52194
Chronic ulcer of the skin	20	0.53	0.545346	0.463735	0.373547	0.430108		Chronic ulcer of the skin	8	0.97	1.8337	0.85035	0.684971	0.788687		Chronic ulcer of the skin	13	1.14	2.1564	1.17599	0.805517	0.927485		Chronic ulcer of the skin	69	1.42	2.67704	1.45991	1.24144	1.15142		Chronic ulcer of the skin	15	1.23	2.325	1.26793	1.07818	0.868496

## Sheet: Women >64
5 CLUSTERS			CLUSTER 1		CLUSTER 2		CLUSTER 3		CLUSTER 4		CLUSTER 5
			N	%	N	%	N	%	N	%	N	%
	HTA	Hypertension	4508	86.08	5193	69.6	1425	65.46	936	60.43	0	0
	CAR11	Disorders of lipid metabolism	0	0	7460	99.99	0	0	321	20.72	0	0
	artritis	Degenerative joint disease	2568	49.04	3181	42.64	925	42.49	368	23.76	296	19.5
	GSU08	Varicose veins of lower extremities	1832	34.98	2510	33.64	803	36.89	341	22.01	560	36.89
	END02	Osteoporosis	1269	24.23	2459	32.96	736	33.81	267	17.24	846	55.73
	PSY09	Depression	0	0	1995	26.74	2168	99.59	179	11.56	0	0
	EYE06	Cataract, aphakia	1166	22.26	1702	22.81	561	25.77	263	16.98	348	22.92
	DBT	Diabetes	866	16.54	1663	22.29	374	17.18	603	38.93	54	3.56
	NUT03	Obesity	1093	20.87	1584	21.23	414	19.02	355	22.92	72	4.74
	END04	Hypothyroidism	663	12.66	1361	18.24	387	17.78	278	17.95	246	16.21
	SKN02	Dermatitis and eczema	588	11.23	955	12.8	281	12.91	129	8.33	199	13.11
	EYE08	Glaucoma	571	10.9	880	11.79	241	11.07	152	9.81	153	10.08
	CAR09	Cardiac arrhythmia	302	5.77	527	7.06	193	8.87	915	59.07	33	2.17
	EAR08	Deafness, hearing loss	522	9.97	849	11.38	241	11.07	152	9.81	183	12.06
	CAR05	Congestive heart failure	214	4.09	462	6.19	210	9.65	947	61.14	21	1.38
	NUR05	Cerebrovascular disease	334	6.38	570	7.64	203	9.32	274	17.69	65	4.28
	HEM02	Iron deficiency, other deficiency anemias	260	4.96	496	6.65	200	9.19	406	26.21	54	3.56
	IHD	Ischemic heart disease	287	5.48	578	7.75	160	7.35	330	21.3	40	2.64
	NUR21	Neurologic disorders, other	321	6.13	624	8.36	181	8.31	140	9.04	99	6.52
	CAR16	Cardiovascular disorders, other	189	3.61	389	5.21	141	6.48	542	34.99	37	2.44
	ADM02	Surgical aftercare	160	3.06	419	5.62	154	7.07	450	29.05	23	1.52
	MUS14	Low back pain	297	5.67	522	7	170	7.81	122	7.88	93	6.13
	EYE02	Visual impairment	301	5.75	504	6.76	164	7.53	75	4.84	117	7.71
	NUR11	Dementia and delirium	187	3.57	290	3.89	187	8.59	307	19.82	38	2.5
	RES11	Respiratory disorders, other	100	1.91	228	3.06	116	5.33	478	30.86	27	1.78
	GAS10	Diverticular disease of colon	229	4.37	407	5.46	117	5.37	120	7.75	67	4.41
	PSY01	Anxiety, neuroses	219	4.18	398	5.33	117	5.37	100	6.46	88	5.8
	HEM03	Thrombophlebitis	271	5.17	312	4.18	113	5.19	100	6.46	52	3.43
	CAR06	Cardiac valve disorders	117	2.23	250	3.35	69	3.17	385	24.85	19	1.25
	NUR03	Peripheral neuropathy, neuritis	173	3.3	361	4.84	111	5.1	73	4.71	56	3.69
	REC03	Chronic ulcer of the skin	190	3.63	206	2.76	112	5.14	203	13.11	25	1.65
	END05	Other endocrine disorders	135	2.58	275	3.69	99	4.55	156	10.07	26	1.71
	SKN13	Disease of hair and hair follicles	146	2.79	306	4.1	94	4.32	27	1.74	75	4.94
	HEM08	Hematologic disorders, other	122	2.33	191	2.56	67	3.08	175	11.3	16	1.05
	RHU01	Autoimmune and connective tissue diseases	120	2.29	222	2.98	83	3.81	85	5.49	58	3.82
	FRE12	Utero-vaginal prolapse	165	3.15	240	3.22	72	3.31	32	2.07	58	3.82
	GAS09	Irritable bowel syndrome	133	2.54	248	3.32	85	3.9	29	1.87	41	2.7
	MUS06	Kyphoscoliosis	109	2.08	203	2.72	60	2.76	49	3.16	41	2.7
	MAL04	Malignant neoplasms, breast	129	2.46	163	2.18	60	2.76	43	2.78	43	2.83
	MUS13	Cervical pain syndromes	87	1.66	219	2.94	63	2.89	19	1.23	39	2.57
	SKN12	Psoriasis	111	2.12	176	2.36	47	2.16	29	1.87	42	2.77
	MAL03	High impact malignant neoplasms	69	1.32	151	2.02	43	1.98	49	3.16	37	2.44
	GAS08	Gastroesophageal reflux	40	0.76	128	1.72	45	2.07	127	8.2	7	0.46
	GUR09	Renal calculi	89	1.7	167	2.24	46	2.11	23	1.48	14	0.92
	MAL01	Malignant neoplasms of the skin	93	1.78	130	1.74	43	1.98	38	2.45	36	2.37
	REN01	Chronic renal failure	20	0.38	70	0.94	26	1.19	219	14.14	2	0.13
	EYE03	Retinal disorders (excluding diabetic retinopathy)	81	1.55	133	1.78	37	1.7	26	1.68	22	1.45
	NUR06	Parkinson's disease	68	1.3	97	1.3	56	2.57	38	2.45	17	1.12
	RHU02	Gout	71	1.36	101	1.35	21	0.96	50	3.23	3	0.2
	EYE13	Diabetic retinopathy	54	1.03	111	1.49	35	1.61	33	2.13	4	0.26
	PSY07	Schizophrenia and affective psychosis	60	1.15	98	1.31	23	1.06	25	1.61	15	0.99
	CAR10	Generalized atherosclerosis	20	0.38	63	0.84	18	0.83	105	6.78	7	0.46
	MAL12	Malignant neoplasms, colorectal	37	0.71	86	1.15	22	1.01	36	2.32	25	1.65
	NUR07	Seizure disorder	35	0.67	74	0.99	40	1.84	30	1.94	12	0.79
	GSU06	Chronic cystic disease of the breast	45	0.86	87	1.17	32	1.47	7	0.45	11	0.72
		Cluster	Freq.	Percent	Cum
		1	5237	29.19	29.19
		2	7461	41.58	70.77
		3	2177	12.13	82.91
		4	1549	8.63	91.54
		5	1518	8.46	100
		Total	17942	100
Calinski/Harabasz pseudo-F analysis
k=5	Calinski/Harabasz pseudo-F		643.77
k=2	Calinski/Harabasz pseudo-F		1010.71
k=3	Calinski/Harabasz pseudo-F		844.69
k=4	Calinski/Harabasz pseudo-F		689.88
k=6	Calinski/Harabasz pseudo-F		572.25
Mortality adjusted odd ratio
	Odds Ratio	Std. Err.	z	P>z	[95% Conf.	Interval]
cluster
1	0.955252	0.239821	-0.18	0.855	0.584009	1.56249
2	0.93365	0.234113	-0.27	0.784	0.571143	1.52624
3	1.80842	0.460108	2.33	0.02	1.09833	2.97761
4	4.91008	1.24267	6.29	0	2.98993	8.06336
5	0.889931	0.23903	-0.43	0.664	0.525689	1.50655
edad_2011	1.15304	0.0042519	38.62	0	1.14473	1.1614
_cons	1.3e-06	5.07e-07	-34.77	0	6.06e-07	2.79e-06
Chronic Obstructive Respiratory Disease (CORD)
	Cluster 1	Cluster 2	Cluster 3	Cluster 4	Cluster 5	TOTAL
	N (%)	N (%)	N (%)	N (%)	N (%)	N (%)
Allergic rhinitis	1594 (30.4%)	2627 (35.2%)	659 (30.3%)	192 (12.4%)	593 (39.1%)	5665 (31.6%)
Asthma	2463 (47.0%)	3455 (46.3%)	1009 (46.3%)	630 (40.7%)	657 (43.3%)	8214 (45.8%)
COPD	1638 (31.3%)	2068 (27.7%)	737 (33.9%)	922 (59.5%)	392 (25.8%)	5757 (32.1%)
Obstructive sleep apnea	28 (0.5%)	83 (1.1%)	24 (1.1%)	91 (5.9%)	4 (0.3%)	230 (1.3%)
Diseases included in each cluster (C) according to the prevalence and prevalence ratios (PRs)
	CLUSTER 1								CLUSTER 2								CLUSTER 3								CLUSTER 4								CLUSTER 5
	N	%	PR (comparison to C2, C3, C4 and C5)						N	%	PR (comparison to C1, C3, C4 and C5)						N	%	PR (comparison to C1, C2, C4 and C5)						N	%	PR (comparison to C1, C2, C3 and C5)						N	%	PR (comparison to C1, C2, C3 and C4)
Hypertension	4508	86.08	1.23674	1.31506	1.42455	1306.69		Hypertension	5193	69.6	0.808574	1.06332	1.15185	1056.56		Hypertension	1425	65.46	0.760423	0.940449	1.08326	993.638		Hypertension	936	60.43	0.701977	0.868167	0.923141	917.268		Varicose veins of lower extremities	560	36.89	1.05457	1.09658	1.00014	1.67577
Degenerative joint disease	2568	49.04	1.15013	1.15406	2.06403	2.51474		Disorders of lipid metabolism	7460	99.99	5236.3	2176.71	4.8249	1517.8		Degenerative joint disease	925	42.49	0.866505	0.99659	1.78849	2.17903		Disorders of lipid metabolism	321	20.72	1085.27	0.207258	451.141	314.576		Osteoporosis	846	55.73	2.29996	1.69097	1.64846	3.23325
Varicose veins of lower extremities	1832	34.98	1.03984	0.948387	1.58906	0.948258		Degenerative joint disease	3181	42.64	0.869469	1.00342	1.79461	2.18649		Varicose veins of lower extremities	803	36.89	1.05442	1.09643	1.67554	0.999864		Diabetes	603	38.93	2.35413	1.74651	2.26596	10.9432
								Varicose veins of lower extremities	2510	33.64	0.961687	0.912052	1.52818	0.911928		Osteoporosis	736	33.81	1.39521	1.02579	1.96137	0.606626		Cardiac arrhythmia	915	59.07	10.2434	8.36288	6.66302	27.1724
								Osteoporosis	2459	32.96	1.36014	0.97486	1.91206	0.591375		Depression	2168	99.59	5215.35	3.72439	8.61786	1511.72		Congestive heart failure	947	61.14	14.9612	9.8731	6.33779	44.1928
								Depression	1995	26.74	1400.32	0.2685	2.3139	405.899		Cataract, aphakia	561	25.77	1.15741	1.12964	1.51775	1.12408		Cerebrovascular disease	274	17.69	2.77355	2.31537	1.89697	4.13102
																Congestive heart failure	210	9.65	2.36064	1.55782	0.157784	6.9729		Iron deficiency, other deficiency anemias	406	26.21	5.27939	3.94267	2.85301	7.36805
																Dementia and delirium	187	8.59	2.4056	2.20995	0.433407	3.4314		Ischemic heart disease	330	21.3	3.88744	2.74999	2.89868	8.08489
																Chronic ulcer of the skin	112	5.14	1.41804	1.86333	0.392568	3.12386		Cardiovascular disorders, other	542	34.99	9.69546	6.71112	5.40241	14.3555
																Parkinson's disease	56	2.57	1.98109	1.97859	1.04857	2.29695		Surgical aftercare	450	29.05	9.50876	5.17302	4.10676	19.1737
																								Dementia and delirium	307	19.82	5.55045	5.09901	2.3073	7.91726
																								Respiratory disorders, other	478	30.86	16.1607	10.0981	5.79131	17.3494
																								Cardiac valve disorders	385	24.85	11.1252	7.41765	7.84185	19.8576
																								Chronic ulcer of the skin	203	13.11	3.61222	4.74651	2.54733	7.9575
																								Other endocrine disorders	156	10.07	3.90681	2.73236	2.21461	5.87992
																								Gastroesophageal reflux	127	8.2	10.7343	4.77903	3.96642	17.7798
																								Chronic renal failure	219	14.14	37.0208	15.0693	11.838	107.309
																								Hematologic disorders, other	175	11.3	4.84964	4.41317	3.67088	10.7186
																								Gout	50	3.23	2.38091	2.38448	3.34624	16.3331
																								Generalized atherosclerosis	105	6.78	17.7497	8.02776	8.1983	14.6998
																								Malignant neoplasms, colorectal	36	2.32	3.28952	2.01627	2.29978	1.41118
Prevalence ratios (PRs) between the same disease of different clusters
	CLUSTER 1								CLUSTER 2								CLUSTER 3								CLUSTER 4								CLUSTER 5
	N	%	PR (comparison to C2, C3, C4 and C5)						N	%	PR (comparison to C1, C3, C4 and C5)						N	%	PR (comparison to C1, C2, C4 and C5)						N	%	PR (comparison to C1, C2, C3 and C5)						N	%	PR (comparison to C1, C2, C3 and C4)
Hypertension	4508	86.08	1.23674	1.31506	1.42455	1306.69		Hypertension	5193	69.6	0.808574	1.06332	1.15185	1056.56		Hypertension	1425	65.46	0.760423	0.940449	1.08326	993.638		Hypertension	936	60.43	0.701977	0.868167	0.923141	917.268		Hypertension	0	0	0.000765292	0.00094647	0.0010064	0.00109019
Disorders of lipid metabolism	0	0	0.000190975	0.415696	0.000921433	0.289861		Disorders of lipid metabolism	7460	99.99	5236.3	2176.71	4.8249	1517.8		Disorders of lipid metabolism	0	0	2.4056	0.000459409	0.0022166	0.69729		Disorders of lipid metabolism	321	20.72	1085.27	0.207258	451.141	314.576		Disorders of lipid metabolism	0	0	3.44993	0.00065885	1.43412	0.00317888
Degenerative joint disease	2568	49.04	1.15013	1.15406	2.06403	2.51474		Degenerative joint disease	3181	42.64	0.869469	1.00342	1.79461	2.18649		Degenerative joint disease	925	42.49	0.866505	0.99659	1.78849	2.17903		Degenerative joint disease	368	23.76	0.484489	0.557224	0.55913	1.21836		Degenerative joint disease	296	19.5	0.397656	0.457355	0.45892	0.820774
Varicose veins of lower extremities	1832	34.98	1.03984	0.948387	1.58906	0.948258		Varicose veins of lower extremities	2510	33.64	0.961687	0.912052	1.52818	0.911928		Varicose veins of lower extremities	803	36.89	1.05442	1.09643	1.67554	0.999864		Varicose veins of lower extremities	341	22.01	0.629303	0.654374	0.596823	0.596742		Varicose veins of lower extremities	560	36.89	1.05457	1.09658	1.00014	1.67577
Osteoporosis	1269	24.23	0.73522	0.716737	1.40579	0.434791		Osteoporosis	2459	32.96	1.36014	0.97486	1.91206	0.591375		Osteoporosis	736	33.81	1.39521	1.02579	1.96137	0.606626		Osteoporosis	267	17.24	0.711346	0.522996	0.509848	0.309287		Osteoporosis	846	55.73	2.29996	1.69097	1.64846	3.23325
Depression	0	0	0.000714121	0.000191742	0.0016524	0.289861		Depression	1995	26.74	1400.32	0.2685	2.3139	405.899		Depression	2168	99.59	5215.35	3.72439	8.61786	1511.72		Depression	179	11.56	605.179	0.432171	0.116038	175.418		Depression	0	0	3.44993	0.00246367	0.000661496	0.00570068
Cataract, aphakia	1166	22.26	0.976008	0.863996	1.31133	0.9712		Cataract, aphakia	1702	22.81	1.02458	0.885234	1.34356	0.995073		Cataract, aphakia	561	25.77	1.15741	1.12964	1.51775	1.12408		Cataract, aphakia	263	16.98	0.762585	0.744289	0.65887	0.740622		Cataract, aphakia	348	22.92	1.02965	1.00495	0.889617	1.35022
Diabetes	866	16.54	0.741891	0.962547	0.424785	4.64851		Diabetes	1663	22.29	1.34791	1.29742	0.572571	6.26575		Diabetes	374	17.18	1.03891	0.770758	0.441314	4.82938		Diabetes	603	38.93	2.35413	1.74651	2.26596	10.9432		Diabetes	54	3.56	0.215123	0.159598	0.207066	0.091381
Obesity	1093	20.87	0.983059	1.09748	0.910669	4.40025		Obesity	1584	21.23	1.01723	1.11639	0.926363	4.47608		Obesity	414	19.02	0.91118	0.895744	0.829784	4.00942		Obesity	355	22.92	1.09809	1.07949	1.20513	4.83188		Obesity	72	4.74	0.22726	0.22341	0.249413	0.206959
Hypothyroidism	663	12.66	0.694017	0.712161	0.705403	0.78121		Hypothyroidism	1361	18.24	1.44089	1.02614	1.01641	1.12564		Hypothyroidism	387	17.78	1.40418	0.974522	0.990511	1.09696		Hypothyroidism	278	17.95	1.41763	0.983858	1.00958	1.10747		Hypothyroidism	246	16.21	1.28007	0.888387	0.911614	0.902963
Dermatitis and eczema	588	11.23	0.877179	0.869855	1.34821	0.856473		Dermatitis and eczema	955	12.8	1.14002	0.99165	1.53698	0.976394		Dermatitis and eczema	281	12.91	1.14962	1.00842	1.54992	0.984615		Dermatitis and eczema	129	8.33	0.741726	0.650627	0.645194	0.635268		Dermatitis and eczema	199	13.11	1.16758	1.02418	1.01563	1.57414
Glaucoma	571	10.9	0.924417	0.984906	1.11112	1.08177		Glaucoma	880	11.79	1.08176	1.06544	1.20197	1.17022		Glaucoma	241	11.07	1.01532	0.938584	1.12815	1.09835		Glaucoma	152	9.81	0.899992	0.831968	0.886408	0.973582		Glaucoma	153	10.08	0.924413	0.854543	0.91046	1.02713
Cardiac arrhythmia	302	5.77	0.816415	0.650467	0.0976236	2.65266		Cardiac arrhythmia	527	7.06	1.22487	0.796736	0.119576	3.24916		Cardiac arrhythmia	193	8.87	1.53736	1.25512	0.150082	4.07809		Cardiac arrhythmia	915	59.07	10.2434	8.36288	6.66302	27.1724		Cardiac arrhythmia	33	2.17	0.37698	0.307772	0.245213	0.0368021
Deafness, hearing loss	522	9.97	0.875946	0.900387	1.01577	0.826816		Deafness, hearing loss	849	11.38	1.14162	1.0279	1.15963	0.943912		Deafness, hearing loss	241	11.07	1.11063	0.972855	1.12815	0.918289		Deafness, hearing loss	152	9.81	0.984474	0.862346	0.886408	0.813978		Deafness, hearing loss	183	12.06	1.20946	1.05942	1.08898	1.22853
Congestive heart failure	214	4.09	0.659912	0.423614	0.0668394	2.95382		Congestive heart failure	462	6.19	1.51535	0.641925	0.101285	4.47608		Congestive heart failure	210	9.65	2.36064	1.55782	0.157784	6.9729		Congestive heart failure	947	61.14	14.9612	9.8731	6.33779	44.1928		Congestive heart failure	21	1.38	0.338545	0.22341	0.143412	0.0226281
Cerebrovascular disease	334	6.38	0.834807	0.683953	0.360549	1.48944		Cerebrovascular disease	570	7.64	1.19788	0.819295	0.431895	1.78417		Cerebrovascular disease	203	9.32	1.46209	1.22056	0.527155	2.17769		Cerebrovascular disease	274	17.69	2.77355	2.31537	1.89697	4.13102		Cerebrovascular disease	65	4.28	0.671394	0.560485	0.459202	0.242071
Iron deficiency, other deficiency anemias	260	4.96	0.746803	0.540405	0.189416	1.39563		Iron deficiency, other deficiency anemias	496	6.65	1.33904	0.723624	0.253635	1.8688		Iron deficiency, other deficiency anemias	200	9.19	1.85046	1.38193	0.350507	2.58255		Iron deficiency, other deficiency anemias	406	26.21	5.27939	3.94267	2.85301	7.36805		Iron deficiency, other deficiency anemias	54	3.56	0.716525	0.535103	0.387213	0.135721
Ischemic heart disease	287	5.48	0.707406	0.745655	0.257239	2.07975		Ischemic heart disease	578	7.75	1.41362	1.05407	0.363637	2.93997		Ischemic heart disease	160	7.35	1.3411	0.948704	0.344984	2.78916		Ischemic heart disease	330	21.3	3.88744	2.74999	2.89868	8.08489		Ischemic heart disease	40	2.64	0.480827	0.34014	0.358531	0.123687
Neurologic disorders, other	321	6.13	0.732883	0.737229	0.678181	0.939851		Neurologic disorders, other	624	8.36	1.36447	1.00593	0.92536	1.2824		Neurologic disorders, other	181	8.31	1.35643	0.994106	0.919906	1.27484		Neurologic disorders, other	140	9.04	1.47453	1.08066	1.08707	1.38584		Neurologic disorders, other	99	6.52	1.064	0.779787	0.78441	0.721584
Cardiovascular disorders, other	189	3.61	0.692192	0.55721	0.103141	1.48064		Cardiovascular disorders, other	389	5.21	1.44469	0.804993	0.149006	2.13906		Cardiovascular disorders, other	141	6.48	1.79466	1.24225	0.185103	2.65724		Cardiovascular disorders, other	542	34.99	9.69546	6.71112	5.40241	14.3555		Cardiovascular disorders, other	37	2.44	0.675384	0.467495	0.37633	0.0696598
Surgical aftercare	160	3.06	0.544027	0.431892	0.105166	2.01642		Surgical aftercare	419	5.62	1.83814	0.79388	0.193311	3.70647		Surgical aftercare	154	7.07	2.31539	1.25964	0.243501	4.66881		Surgical aftercare	450	29.05	9.50876	5.17302	4.10676	19.1737		Surgical aftercare	23	1.52	0.495928	0.269798	0.214187	0.0521549
Low back pain	297	5.67	0.810588	0.726245	0.720055	0.925684		Low back pain	522	7	1.23367	0.895948	0.888311	1.14199		Low back pain	170	7.81	1.37695	1.11614	0.991476	1.27462		Low back pain	122	7.88	1.38878	1.12573	1.0086	1.28557		Low back pain	93	6.13	1.08028	0.875664	0.78455	0.777862
Visual impairment	301	5.75	0.850845	0.762954	1.18706	0.74571		Visual impairment	504	6.76	1.1753	0.896702	1.39516	0.876434		Visual impairment	164	7.53	1.31069	1.1152	1.55588	0.977398		Visual impairment	75	4.84	0.842415	0.716764	0.642724	0.628197		Visual impairment	117	7.71	1.341	1.14099	1.02312	1.59186
Dementia and delirium	187	3.57	0.918667	0.415696	0.180166	1.42642		Dementia and delirium	290	3.89	1.08853	0.452499	0.196116	1.55271		Dementia and delirium	187	8.59	2.4056	2.20995	0.433407	3.4314		Dementia and delirium	307	19.82	5.55045	5.09901	2.3073	7.91726		Dementia and delirium	38	2.5	0.701056	0.644037	0.291426	0.126306
Respiratory disorders, other	100	1.91	0.624856	0.358359	0.0618787	1.07356		Respiratory disorders, other	228	3.06	1.60037	0.573506	0.0990288	1.71809		Respiratory disorders, other	116	5.33	2.7905	1.74366	0.172672	2.99576		Respiratory disorders, other	478	30.86	16.1607	10.0981	5.79131	17.3494		Respiratory disorders, other	27	1.78	0.931482	0.582042	0.333805	0.0576389
Diverticular disease of colon	229	4.37	0.801596	0.813627	0.564447	0.990718		Diverticular disease of colon	407	5.46	1.24751	1.01501	0.704154	1.23593		Diverticular disease of colon	117	5.37	1.22906	0.985213	0.693741	1.21766		Diverticular disease of colon	120	7.75	1.77165	1.42014	1.44146	1.7552		Diverticular disease of colon	67	4.41	1.00937	0.809106	0.82125	0.569735
Anxiety, neuroses	219	4.18	0.783927	0.778098	0.647758	0.721358		Anxiety, neuroses	398	5.33	1.27563	0.992564	0.826299	0.920185		Anxiety, neuroses	117	5.37	1.28519	1.00749	0.83249	0.927079		Anxiety, neuroses	100	6.46	1.54379	1.21022	1.20122	1.11362		Anxiety, neuroses	88	5.8	1.38627	1.08674	1.07866	0.897971
Thrombophlebitis	271	5.17	1.23745	0.996935	0.801564	1.51062		Thrombophlebitis	312	4.18	0.808111	0.805634	0.647752	1.22075		Thrombophlebitis	113	5.19	1.00307	1.24126	0.804028	1.51526		Thrombophlebitis	100	6.46	1.24756	1.5438	1.24374	1.88459		Thrombophlebitis	52	3.43	0.66198	0.81917	0.659951	0.530619
Cardiac valve disorders	117	2.23	0.666746	0.704876	0.0898864	1.78493		Cardiac valve disorders	250	3.35	1.49982	1.05719	0.134814	2.67708		Cardiac valve disorders	69	3.17	1.41869	0.945905	0.127521	2.53226		Cardiac valve disorders	385	24.85	11.1252	7.41765	7.84185	19.8576		Cardiac valve disorders	19	1.25	0.560246	0.373542	0.394904	0.0503585
Peripheral neuropathy, neuritis	173	3.3	0.682737	0.647887	0.700958	0.895462		Peripheral neuropathy, neuritis	361	4.84	1.46469	0.948955	1.02669	1.31158		Peripheral neuropathy, neuritis	111	5.1	1.54348	1.05379	1.08191	1.38213		Peripheral neuropathy, neuritis	73	4.71	1.42662	0.974005	0.924287	1.27748		Peripheral neuropathy, neuritis	56	3.69	1.11674	0.762441	0.723522	0.782789
Chronic ulcer of the skin	190	3.63	1.31402	0.705199	0.276838	2.20294		Chronic ulcer of the skin	206	2.76	0.761025	0.536674	0.210681	1.67649		Chronic ulcer of the skin	112	5.14	1.41804	1.86333	0.392568	3.12386		Chronic ulcer of the skin	203	13.11	3.61222	4.74651	2.54733	7.9575		Chronic ulcer of the skin	25	1.65	0.453939	0.596483	0.320117	0.125668
Other endocrine disorders	135	2.58	0.699384	0.566858	0.255963	1.50505		Other endocrine disorders	275	3.69	1.42983	0.810511	0.365984	2.15196		Other endocrine disorders	99	4.55	1.76411	1.23379	0.451548	2.65507		Other endocrine disorders	156	10.07	3.90681	2.73236	2.21461	5.87992		Other endocrine disorders	26	1.71	0.664432	0.464693	0.376639	0.17007
Disease of hair and hair follicles	146	2.79	0.679745	0.645656	1.5994	0.564262		Disease of hair and hair follicles	306	4.1	1.47114	0.94985	2.35295	0.830109		Disease of hair and hair follicles	94	4.32	1.54881	1.0528	2.47718	0.873937		Disease of hair and hair follicles	27	1.74	0.625233	0.424999	0.403685	0.352795		Disease of hair and hair follicles	75	4.94	1.77223	1.20466	1.14425	2.8345
Hematologic disorders, other	122	2.33	0.909999	0.756939	0.206201	2.21019		Hematologic disorders, other	191	2.56	1.0989	0.831802	0.226595	2.42878		Hematologic disorders, other	67	3.08	1.32111	1.20221	0.272414	2.9199		Hematologic disorders, other	175	11.3	4.84964	4.41317	3.67088	10.7186		Hematologic disorders, other	16	1.05	0.45245	0.411729	0.342477	0.0932957
Autoimmune and connective tissue diseases	120	2.29	0.770092	0.601006	0.417572	0.599712		Autoimmune and connective tissue diseases	222	2.98	1.29855	0.780434	0.542236	0.778753		Autoimmune and connective tissue diseases	83	3.81	1.66388	1.28134	0.694788	0.997846		Autoimmune and connective tissue diseases	85	5.49	2.3948	1.84422	1.43929	1.43619		Autoimmune and connective tissue diseases	58	3.82	1.66747	1.2841	1.00216	0.696288
Utero-vaginal prolapse	165	3.15	0.979461	0.952637	1.52512	0.824603		Utero-vaginal prolapse	240	3.22	1.02097	0.972613	1.5571	0.841895		Utero-vaginal prolapse	72	3.31	1.04972	1.02816	1.60094	0.865601		Utero-vaginal prolapse	32	2.07	0.655688	0.642221	0.624632	0.540683		Utero-vaginal prolapse	58	3.82	1.2127	1.1878	1.15527	1.84951
Irritable bowel syndrome	133	2.54	0.764037	0.650442	1.35651	0.94028		Irritable bowel syndrome	248	3.32	1.30884	0.851323	1.77545	1.23067		Irritable bowel syndrome	85	3.9	1.53742	1.17464	2.08552	1.4456		Irritable bowel syndrome	29	1.87	0.737187	0.563238	0.479497	0.693162		Irritable bowel syndrome	41	2.7	1.06351	0.812564	0.691754	1.44267
Kyphoscoliosis	109	2.08	0.764971	0.755181	0.65796	0.770605		Kyphoscoliosis	203	2.72	1.30724	0.987202	0.860111	1.00737		Kyphoscoliosis	60	2.76	1.32419	1.01296	0.871261	1.02042		Kyphoscoliosis	49	3.16	1.51985	1.16264	1.14776	1.1712		Kyphoscoliosis	41	2.7	1.29768	0.992689	0.979985	0.853822
Malignant neoplasms, breast	129	2.46	1.1275	0.893746	0.88734	0.869582		Malignant neoplasms, breast	163	2.18	0.886918	0.79268	0.786998	0.771248		Malignant neoplasms, breast	60	2.76	1.11889	1.26154	0.992832	0.972963		Malignant neoplasms, breast	43	2.78	1.12696	1.27065	1.00722	0.979987		Malignant neoplasms, breast	43	2.83	1.14998	1.2966	1.02779	1.02042
Cervical pain syndromes	87	1.66	0.565965	0.574056	1.35436	0.646612		Cervical pain syndromes	219	2.94	1.76689	1.0143	2.39301	1.14249		Cervical pain syndromes	63	2.89	1.74199	0.985905	2.35928	1.12639		Cervical pain syndromes	19	1.23	0.738355	0.417883	0.423858	0.47743		Cervical pain syndromes	39	2.57	1.54652	0.875277	0.887791	2.09455
Psoriasis	111	2.12	0.898514	0.98175	1.13212	0.76606		Psoriasis	176	2.36	1.11295	1.09264	1.26	0.852586		Psoriasis	47	2.16	1.01859	0.915216	1.15317	0.780301		Psoriasis	29	1.87	0.883296	0.793654	0.867176	0.676658		Psoriasis	42	2.77	1.30538	1.1729	1.28156	1.47785
High impact malignant neoplasms	69	1.32	0.651008	0.667047	0.416507	0.540551		High impact malignant neoplasms	151	2.02	1.53608	1.02464	0.639787	0.830329		High impact malignant neoplasms	43	1.98	1.49914	0.975956	0.624404	0.810364		High impact malignant neoplasms	49	3.16	2.40092	1.56302	1.60153	1.29782		High impact malignant neoplasms	37	2.44	1.84996	1.20434	1.23401	0.770522
Gastroesophageal reflux	40	0.76	0.44521	0.369508	0.0931591	1.65635		Gastroesophageal reflux	128	1.72	2.24613	0.829963	0.209248	3.72037		Gastroesophageal reflux	45	2.07	2.7063	1.20487	0.252117	4.48258		Gastroesophageal reflux	127	8.2	10.7343	4.77903	3.96642	17.7798		Gastroesophageal reflux	7	0.46	0.603738	0.26879	0.223086	0.0562437
Renal calculi	89	1.7	0.759256	0.804281	1.14454	1.84269		Renal calculi	167	2.24	1.31708	1.0593	1.50745	2.42696		Renal calculi	46	2.11	1.24335	0.944017	1.42306	2.2911		Renal calculi	23	1.48	0.873713	0.663372	0.702711	1.60998		Renal calculi	14	0.92	0.542686	0.412038	0.436472	0.621126
Malignant neoplasms of the skin	93	1.78	1.01919	0.899063	0.723883	0.748807		Malignant neoplasms of the skin	130	1.74	0.981174	0.882138	0.710255	0.734709		Malignant neoplasms of the skin	43	1.98	1.11227	1.13361	0.805152	0.832874		Malignant neoplasms of the skin	38	2.45	1.38144	1.40795	1.242	1.03443		Malignant neoplasms of the skin	36	2.37	1.33546	1.36108	1.20066	0.966715
Chronic renal failure	20	0.38	0.407049	0.319766	0.0270119	2.89861		Chronic renal failure	70	0.94	2.45671	0.785572	0.0663603	7.12103		Chronic renal failure	26	1.19	3.12729	1.27296	0.0844738	9.06477		Chronic renal failure	219	14.14	37.0208	15.0693	11.838	107.309		Chronic renal failure	2	0.13	0.344993	0.140429	0.110317	0.00931892
Retinal disorders (excluding diabetic retinopathy)	81	1.55	0.867657	0.910037	0.921469	1.06721		Retinal disorders (excluding diabetic retinopathy)	133	1.78	1.15253	1.04884	1.06202	1.23		Retinal disorders (excluding diabetic retinopathy)	37	1.7	1.09886	0.95343	1.01256	1.17271		Retinal disorders (excluding diabetic retinopathy)	26	1.68	1.08522	0.941602	0.987594	1.15817		Retinal disorders (excluding diabetic retinopathy)	22	1.45	0.937019	0.813011	0.852722	0.863434
Parkinson's disease	68	1.3	0.998738	0.504774	0.529291	1.15944		Parkinson's disease	97	1.3	1.00126	0.505411	0.529959	1.16091		Parkinson's disease	56	2.57	1.98109	1.97859	1.04857	2.29695		Parkinson's disease	38	2.45	1.88932	1.88694	0.95368	2.19056		Parkinson's disease	17	1.12	0.862484	0.861395	0.435359	0.456504
Gout	71	1.36	1.0015	1.40545	0.420008	6.86003		Gout	101	1.35	0.998501	1.40334	0.419378	6.84975		Gout	21	0.96	0.711517	0.712585	0.298842	4.88103		Gout	50	3.23	2.38091	2.38448	3.34624	16.3331		Gout	3	0.2	0.145772	0.145991	0.204875	0.0612253
Diabetic retinopathy	54	1.03	0.693083	0.64136	0.484004	3.91312		Diabetic retinopathy	111	1.49	1.44283	0.925372	0.698334	5.64596		Diabetic retinopathy	35	1.61	1.55919	1.08065	0.754653	6.10129		Diabetic retinopathy	33	2.13	2.0661	1.43198	1.32511	8.08489		Diabetic retinopathy	4	0.26	0.255551	0.177118	0.1639	0.123687
Schizophrenia and affective psychosis	60	1.15	0.872247	1.08442	0.709872	1.15944		Schizophrenia and affective psychosis	98	1.31	1.14646	1.24325	0.813843	1.32926		Schizophrenia and affective psychosis	23	1.06	0.922148	0.804341	0.654607	1.06918		Schizophrenia and affective psychosis	25	1.61	1.4087	1.22874	1.52763	1.63331		Schizophrenia and affective psychosis	15	0.99	0.862484	0.752299	0.935298	0.612253
Generalized atherosclerosis	20	0.38	0.452276	0.461884	0.0563391	0.828173		Generalized atherosclerosis	63	0.84	2.21104	1.02124	0.124568	1.83112		Generalized atherosclerosis	18	0.83	2.16504	0.979198	0.121977	1.79303		Generalized atherosclerosis	105	6.78	17.7497	8.02776	8.1983	14.6998		Generalized atherosclerosis	7	0.46	1.20748	0.546113	0.557715	0.0680281
Malignant neoplasms, colorectal	37	0.71	0.61294	0.699125	0.303996	0.428994		Malignant neoplasms, colorectal	86	1.15	1.63148	1.14061	0.495964	0.699895		Malignant neoplasms, colorectal	22	1.01	1.43036	0.876724	0.434824	0.613615		Malignant neoplasms, colorectal	36	2.32	3.28952	2.01627	2.29978	1.41118		Malignant neoplasms, colorectal	25	1.65	2.33104	1.42878	1.62969	0.708626
Seizure disorder	35	0.67	0.673831	0.363734	0.345077	0.845427		Seizure disorder	74	0.99	1.48405	0.5398	0.512112	1.25466		Seizure disorder	40	1.84	2.74926	1.85254	0.948706	2.3243		Seizure disorder	30	1.94	2.89791	1.9527	1.05407	2.44997		Seizure disorder	12	0.79	1.18283	0.79703	0.430237	0.408169
Chronic cystic disease of the breast	45	0.86	0.736899	0.584573	1.90144	1.18579		Chronic cystic disease of the breast	87	1.17	1.35704	0.793288	2.58033	1.60917		Chronic cystic disease of the breast	32	1.47	1.71065	1.26058	3.25271	2.02848		Chronic cystic disease of the breast	7	0.45	0.525916	0.387547	0.307436	0.623628		Chronic cystic disease of the breast	11	0.72	0.843317	0.621439	0.49298	1.60352

## Sheet: Men >64
5 CLUSTERS			CLUSTER 1		CLUSTER 2		CLUSTER 3		CLUSTER 4		CLUSTER 5
			N	%	N	%	N	%	N	%	N	%
	HTA	Hypertension	5076	98.49	3723	61.28	0	0	0	0	3499	61.97
	CAR11	Disorders of lipid metabolism	0	0	5521	90.88	0	0	0	0	2114	37.44
	GUR04	Prostatic hypertrophy	0	0	0	0	0	0	0	0	5634	99.79
	artritis	Degenerative joint disease	1249	24.23	1441	23.72	28	2.27	719	38	1637	28.99
	DBT	Diabetes	1255	24.35	2190	36.05	21	1.7	97	5.13	1322	23.41
	EYE06	Cataract, aphakia	963	18.68	1065	17.53	19	1.54	665	35.15	1283	22.72
	CAR09	Cardiac arrhythmia	897	17.4	919	15.13	311	25.18	115	6.08	1022	18.1
	IHD	Ischemic heart disease, duda 2-3	616	11.95	1165	19.18	213	17.25	126	6.66	919	16.28
	NUT03	Obesity	777	15.08	1161	19.11	21	1.7	79	4.18	781	13.83
	SKN02	Dermatitis and eczema	555	10.77	718	11.82	24	1.94	357	18.87	772	13.67
	NUR05	Cerebrovascular disease	572	11.1	681	11.21	172	13.93	106	5.6	681	12.06
	GSU08	Varicose veins of lower extremities	513	9.95	609	10.02	42	3.4	250	13.21	703	12.45
	EAR08	Deafness, hearing loss	501	9.72	605	9.96	32	2.59	318	16.81	643	11.39
	CAR05	Congestive heart failure duda 3-1 3-5	558	10.83	598	9.84	190	15.38	63	3.33	657	11.64
	EYE08	Glaucoma	518	10.05	570	9.38	46	3.72	258	13.64	643	11.39
	PSY09	Depression duda 2-5	412	7.99	575	9.47	177	14.33	139	7.35	684	12.11
	CAR16	Cardiovascular disorders, other	503	9.76	624	10.27	169	13.68	67	3.54	611	10.82
	ADM02	Surgical aftercare	427	8.28	573	9.43	127	10.28	52	2.75	634	11.23
	RES11	Respiratory disorders, other	409	7.94	450	7.41	231	18.7	50	2.64	521	9.23
	HEM02	Iron deficiency, other deficiency anemias	396	7.68	438	7.21	158	12.79	57	3.01	502	8.89
	RHU02	Gout	500	9.7	519	8.54	44	3.56	97	5.13	385	6.82
	MUS14	Low back pain (duda 3-5)	303	5.88	354	5.83	118	9.55	91	4.81	432	7.65
	EYE02	Visual impairment (duda 4-5)	264	5.12	342	5.63	42	3.4	168	8.88	347	6.15
	NUR11	Dementia and delirium	238	4.62	254	4.18	138	11.17	72	3.81	366	6.48
	NUR21	Neurologic disorders, other	244	4.73	332	5.47	71	5.75	85	4.49	327	5.79
	MAL14	Malignant neoplasms, prostate	285	5.53	387	6.37	53	4.29	140	7.4	156	2.76
	CAR06	Cardiac valve disorders	243	4.71	323	5.32	74	5.99	40	2.11	285	5.05
	GAS10	Diverticular disease of colon	215	4.17	236	3.88	61	4.94	58	3.07	363	6.43
	END04	Hypothyroidism	226	4.38	282	4.64	52	4.21	82	4.33	284	5.03
	END02	Osteoporosis	191	3.71	256	4.21	74	5.99	81	4.28	310	5.49
	HEM08	Hematologic disorders, other	228	4.42	255	4.2	59	4.78	33	1.74	257	4.55
	REN01	Chronic renal failure	220	4.27	226	3.72	36	2.91	3	0.16	232	4.11
	REC03	Chronic ulcer of the skin	187	3.63	189	3.11	64	5.18	50	2.64	192	3.4
	PSY02	Substance use (duda 3-2)	145	2.81	234	3.85	65	5.26	56	2.96	177	3.13
	MAL18	Malignant neoplasms, bladder	152	2.95	189	3.11	56	4.53	41	2.17	218	3.86
	SKN12	Psoriasis	148	2.87	220	3.62	21	1.7	84	4.44	177	3.13
	MAL03	High impact malignant neoplasms	156	3.03	190	3.13	77	6.23	55	2.91	163	2.89
	HEM03	Thrombophlebitis	159	3.08	188	3.09	34	2.75	62	3.28	194	3.44
	MAL01	Malignant neoplasms of the skin	138	2.68	184	3.03	48	3.89	47	2.48	192	3.4
	GUR09	Renal calculi	149	2.89	161	2.65	21	1.7	34	1.8	217	3.84
	NUR03	Peripheral neuropathy, neuritis	118	2.29	166	2.73	20	1.62	44	2.33	139	2.46
	END05	Other endocrine disorders	114	2.21	169	2.78	44	3.56	16	0.85	142	2.52
	PSY01	Anxiety, neuroses	112	2.17	138	2.27	20	1.62	36	1.9	157	2.78
	MAL12	Malignant neoplasms, colorectal	114	2.21	119	1.96	44	3.56	37	1.96	140	2.48
	CAR10	Generalized atherosclerosis	102	1.98	152	2.5	36	2.91	7	0.37	153	2.71
	RHU01	Autoimmune and connective tissue diseases	109	2.11	127	2.09	30	2.43	33	1.74	123	2.18
	GAS08	Gastroesophageal reflux	102	1.98	100	1.65	56	4.53	9	0.48	154	2.73
	GSU11	Peripheral vascular disease	99	1.92	167	2.75	14	1.13	12	0.63	128	2.27
	NUR06	Parkinson's disease	79	1.53	87	1.43	22	1.78	38	2.01	144	2.55
	MAL10	Malignant neoplasms, lung	91	1.77	101	1.66	48	3.89	14	0.74	82	1.45
	MUS13	Cervical pain syndromes	67	1.3	93	1.53	8	0.65	38	2.01	105	1.86
	GAS05	Chronic liver disease	74	1.44	97	1.6	23	1.86	23	1.22	89	1.58
	GAS09	Irritable bowel syndrome	50	0.97	92	1.51	24	1.94	28	1.48	108	1.91
	NUR07	Seizure disorder	61	1.18	76	1.25	36	2.91	18	0.95	87	1.54
	EYE03	Retinal disorders (excluding diabetic retinopathy)	74	1.44	76	1.25	6	0.49	31	1.64	78	1.38
	ALL06	Disorders of the immune system	61	1.18	61	1	34	2.75	13	0.69	86	1.52
	EYE13	Diabetic retinopathy	63	1.22	113	1.86	1	0.08	6	0.32	57	1.01
	INF01	Tuberculosis infection Duda por limite de P	55	1.07	58	0.95	24	1.94	12	0.63	60	1.06
		Cluster	Freq.	Percent	Cum.			OR
		1	5154	25.77	25.77
		2	6075	30.37	56.14
		3	1235	6.17	62.31
		4	1892	9.46	71.77
		5	5646	28.23	100
		Total	20002	100
Calinski/Harabasz pseudo-F analysis
k=5	Calinski/Harabasz pseudo-F		731.35
k=2	Calinski/Harabasz pseudo-F		914.85
k=3	Calinski/Harabasz pseudo-F		747.43
k=4	Calinski/Harabasz pseudo-F		724.95
k=6	Calinski/Harabasz pseudo-F		620.17
Mortality adjusted odd ratio
	Odds Ratio	Std. Err.	z	P>z	[95% Conf.	Interval]
cluster
1	1.39751	0.169278	2.76	0.006	1.10217	1.77198
2	1.27514	0.154462	2.01	0.045	1.00565	1.61684
3	2.86836	0.379507	7.96	0	2.21316	3.71753
4	0.95191	0.126387	-0.37	0.71	0.733805	1.23484
5	1.26619	0.152943	1.95	0.051	0.999265	1.60441
edad_2011	1.11641	0.0029687	41.41	0	1.11061	1.12224
_cons	3.81e-05	9.06e-06	-42.76	0	2.39e-05	6.07e-05
Chronic Obstructive Respiratory Disease (CORD)
	Cluster 1	Cluster 2	Cluster 3	Cluster 4	Cluster 5	TOTAL
	N (%)	N (%)	N (%)	N (%)	N (%)	N (%)
Allergic rhinitis	1008 (19.6%)	1351 (22.2%)	180 (14.6%)	430 (22.7%)	1308 (23.2%)	4277 (21.4%)
Asthma	780 (15.1%)	885 (14.6%)	170 (13.8%)	332 (17.5%)	787 (13.9%)	2954 (14.8%)
COPD	3713 (72.0%)	4259 (70.1%)	954 (77.2%)	1268 (67.0%)	4005 (70.9%)	14199 (71.0%)
Obstructive sleep apnea	126 (2.4%)	201 (3.3%)	24 (1.9%)	10 (0.5%)	167 (3.0%)	528 (2.6%)
Diseases included in each cluster (C) according to the prevalence and prevalence ratios (PRs)
	CLUSTER 1								CLUSTER 2								CLUSTER 3								CLUSTER 4								CLUSTER 5
	N	%	PR (comparison to C2, C3, C4 and C5)						N	%	PR (comparison to C1, C3, C4 and C5)						N	%	PR (comparison to C1, C2, C4 and C5)						N	%	PR (comparison to C1, C2, C3 and C5)						N	%	PR (comparison to C1, C2, C3 and C4)
Hypertension	5076	98.49	1.60705	1216.31	1863.37	1.58918		Hypertension	3723	61.28	0.622257	756.857	1159.49	0.98888		Cardiac arrhythmia	311	25.18	1.44692	1.66465	4.14302	1.39118		Degenerative joint disease	719	38	1.56816	1.6021	16.7616	1.31069		Hypertension	3499	61.97	0.629254	1.01124	765.368	1172.53
Diabetes	1255	24.35	0.675463	14.3201	4.74951	1.03994		Disorders of lipid metabolism	5521	90.88	4683.99	1122.38	1719.46	2.42721		Congestive heart failure duda 3-1 3-5	190	15.38	1.42101	1.5629	4.62027	1.32209		Cataract, aphakia	665	35.15	1.88113	2.00492	22.8462	1.54673		Disorders of lipid metabolism	2114	37.44	1929.78	0.411996	462.414	708.411
								Diabetes	2190	36.05	1.48047	21.2005	7.03149	1.5396		Depression duda 2-5	177	14.33	1.79289	1.51421	1.9508	1.18302		Dermatitis and eczema	357	18.87	1.75226	1.5965	9.70963	1.37997		Prostatic hypertrophy	5634	99.79	5143.05	6062.09	1232.38	1887.98
								Obesity	1161	19.11	1.26768	11.2392	4.57699	1.38158		Respiratory disorders, other	231	18.7	2.35704	2.5251	7.07777	2.02697		Deafness, hearing loss	318	16.81	1.72907	1.68771	6.48669	1.47583		Degenerative joint disease	1637	28.99	1.19644	1.22233	12.7884	0.762957
																Iron deficiency, other deficiency anemias	158	12.79	1.6651	1.77444	4.24655	1.43889		Visual impairment (duda 4-5)	168	8.88	1.73352	1.57728	2.61099	1.44477		Diabetes	1322	23.41	0.961593	0.64952	13.7701	4.56709
																Dementia and delirium	138	11.17	2.4198	2.67254	2.9363	1.72374										Depression duda 2-5	684	12.11	1.51552	1.27995	0.845296	1.649
																Chronic ulcer of the skin	64	5.18	1.42829	1.6657	1.96094	1.52389
																Substance use (duda 3-2)	65	5.26	1.87078	1.3664	1.7782	1.67886
																High impact malignant neoplasms	77	6.23	2.05989	1.9935	2.14478	2.15962
																Gastroesophageal reflux	56	4.53	2.29121	2.75466	9.53234	1.66242
																Malignant neoplasms, lung	48	3.89	2.20129	2.33776	5.25252	2.67609
																Seizure disorder	36	2.91	2.46292	2.33007	3.06397	1.89172
																Disorders of the immune system	34	2.75	2.32609	2.74175	4.00673	1.8074
																Tuberculosis infection Duda por limite de P	24	1.94	1.82107	2.03546	3.06397	1.82866
Prevalence ratios (PRs) between the same disease of different clusters
	CLUSTER 1								CLUSTER 2								CLUSTER 3								CLUSTER 4								CLUSTER 5
	N	%	PR (comparison to C2, C3, C4 and C5)						N	%	PR (comparison to C1, C3, C4 and C5)						N	%	PR (comparison to C1, C2, C4 and C5)						N	%	PR (comparison to C1, C2, C3 and C5)						N	%	PR (comparison to C1, C2, C3 and C4)
Hypertension	5076	98.49	1.60705	1216.31	1863.37	1.58918		Hypertension	3723	61.28	0.622257	756.857	1159.49	0.98888		Hypertension	0	0	0.000822159	0.00132125	1.53198	0.00130656		Hypertension	0	0	0.000536663	0.000862446	0.652748	0.000852856		Hypertension	3499	61.97	0.629254	1.01124	765.368	1172.53
Disorders of lipid metabolism	0	0	0.000213493	0.23962	0.367094	0.000518193		Disorders of lipid metabolism	5521	90.88	4683.99	1122.38	1719.46	2.42721		Disorders of lipid metabolism	0	0	4.17328	0.000890967	1.53198	0.00216256		Disorders of lipid metabolism	0	0	2.7241	0.000581577	0.652748	0.00141161		Disorders of lipid metabolism	2114	37.44	1929.78	0.411996	462.414	708.411
Prostatic hypertrophy	0	0	1.1787	0.23962	0.367094	0.000194437		Prostatic hypertrophy	0	0	0.848395	0.203292	0.31144	0.00016496		Prostatic hypertrophy	0	0	4.17328	4.91903	1.53198	0.000811441		Prostatic hypertrophy	0	0	2.7241	3.21089	0.652748	0.000529667		Prostatic hypertrophy	5634	99.79	5143.05	6062.09	1232.38	1887.98
Degenerative joint disease	1249	24.23	1.02165	10.6888	0.637691	0.835815		Degenerative joint disease	1441	23.72	0.978813	10.4623	0.62418	0.818107		Degenerative joint disease	28	2.27	0.0935563	0.0955814	0.05966	0.0781958		Degenerative joint disease	719	38	1.56816	1.6021	16.7616	1.31069		Degenerative joint disease	1637	28.99	1.19644	1.22233	12.7884	0.762957
Diabetes	1255	24.35	0.675463	14.3201	4.74951	1.03994		Diabetes	2190	36.05	1.48047	21.2005	7.03149	1.5396		Diabetes	21	1.7	0.0698318	0.0471688	0.331667	0.0726209		Diabetes	97	5.13	0.210548	0.142217	3.01508	0.218958		Diabetes	1322	23.41	0.961593	0.64952	13.7701	4.56709
Cataract, aphakia	963	18.68	1.06581	12.1449	0.531596	0.822235		Cataract, aphakia	1065	17.53	0.938256	11.3951	0.498773	0.771467		Cataract, aphakia	19	1.54	0.0823388	0.0877573	0.043771	0.0677019		Cataract, aphakia	665	35.15	1.88113	2.00492	22.8462	1.54673		Cataract, aphakia	1283	22.72	1.2162	1.29623	14.7706	0.646525
Cardiac arrhythmia	897	17.4	1.15048	0.691122	2.86333	0.961475		Cardiac arrhythmia	919	15.13	0.869203	0.600725	2.48881	0.835717		Cardiac arrhythmia	311	25.18	1.44692	1.66465	4.14302	1.39118		Cardiac arrhythmia	115	6.08	0.349244	0.401798	0.24137	0.335789		Cardiac arrhythmia	1022	18.1	1.04007	1.19658	0.718814	2.97806
Ischemic heart disease, duda 2-3	616	11.95	0.623242	0.692985	1.79468	0.73428		Ischemic heart disease, duda 2-3	1165	19.18	1.60451	1.1119	2.87959	1.17816		Ischemic heart disease, duda 2-3	213	17.25	1.44303	0.899359	2.58978	1.05959		Ischemic heart disease, duda 2-3	126	6.66	0.557203	0.347272	0.386133	0.409143		Ischemic heart disease, duda 2-3	919	16.28	1.36188	0.84878	0.943761	2.44414
Obesity	777	15.08	0.788843	8.86593	3.61053	1.08985		Obesity	1161	19.11	1.26768	11.2392	4.57699	1.38158		Obesity	21	1.7	0.112791	0.0889747	0.407236	0.122926		Obesity	79	4.18	0.276968	0.218484	2.45558	0.301853		Obesity	781	13.83	0.917558	0.723809	8.135	3.31287
Dermatitis and eczema	555	10.77	0.911109	5.54121	0.570692	0.787539		Dermatitis and eczema	718	11.82	1.09756	6.08182	0.62637	0.864374		Dermatitis and eczema	24	1.94	0.180466	0.164424	0.102991	0.142124		Dermatitis and eczema	357	18.87	1.75226	1.5965	9.70963	1.37997		Dermatitis and eczema	772	13.67	1.26978	1.15691	7.0361	0.724652
Cerebrovascular disease	572	11.1	0.990036	0.796875	1.98092	0.920122		Cerebrovascular disease	681	11.21	1.01006	0.804895	2.00086	0.929383		Cerebrovascular disease	172	13.93	1.2549	1.2424	2.48586	1.15466		Cerebrovascular disease	106	5.6	0.504816	0.499786	0.402275	0.464492		Cerebrovascular disease	681	12.06	1.08681	1.07598	0.866054	2.15289
Varicose veins of lower extremities	513	9.95	0.992892	2.92678	0.753276	0.79939		Varicose veins of lower extremities	609	10.02	1.00716	2.94774	0.758669	0.805112		Varicose veins of lower extremities	42	3.4	0.341672	0.339243	0.257373	0.273129		Varicose veins of lower extremities	250	13.21	1.32753	1.3181	3.88541	1.06122		Varicose veins of lower extremities	703	12.45	1.25095	1.24206	3.66127	0.942314
Deafness, hearing loss	501	9.72	0.976077	3.75155	0.578345	0.853539		Deafness, hearing loss	605	9.96	1.02451	3.84349	0.59252	0.874458		Deafness, hearing loss	32	2.59	0.266557	0.26018	0.154162	0.227517		Deafness, hearing loss	318	16.81	1.72907	1.68771	6.48669	1.47583		Deafness, hearing loss	643	11.39	1.17159	1.14357	4.39529	0.677586
Congestive heart failure duda 3-1 3-5	558	10.83	1.09985	0.703725	3.2514	0.930391		Congestive heart failure duda 3-1 3-5	598	9.84	0.909212	0.639835	2.95621	0.845922		Congestive heart failure duda 3-1 3-5	190	15.38	1.42101	1.5629	4.62027	1.32209		Congestive heart failure duda 3-1 3-5	63	3.33	0.30756	0.338271	0.216438	0.286151		Congestive heart failure duda 3-1 3-5	657	11.64	1.07482	1.18214	0.756376	3.49466
Glaucoma	518	10.05	1.07117	2.69833	0.737033	0.882501		Glaucoma	570	9.38	0.933562	2.51906	0.688066	0.82387		Glaucoma	46	3.72	0.3706	0.396974	0.273144	0.327055		Glaucoma	258	13.64	1.35679	1.45335	3.66107	1.19737		Glaucoma	643	11.39	1.13314	1.21378	3.05759	0.835164
Depression duda 2-5	412	7.99	0.844561	0.557759	1.08808	0.659838		Depression duda 2-5	575	9.47	1.18405	0.660412	1.28833	0.781279		Depression duda 2-5	177	14.33	1.79289	1.51421	1.9508	1.18302		Depression duda 2-5	139	7.35	0.919054	0.776197	0.51261	0.606427		Depression duda 2-5	684	12.11	1.51552	1.27995	0.845296	1.649
Cardiovascular disorders, other	503	9.76	0.950135	0.713188	2.75594	0.901827		Cardiovascular disorders, other	624	10.27	1.05248	0.750617	2.90058	0.949157		Cardiovascular disorders, other	169	13.68	1.40216	1.33224	3.86426	1.2645		Cardiovascular disorders, other	67	3.54	0.362852	0.344759	0.258782	0.32723		Cardiovascular disorders, other	611	10.82	1.10886	1.05357	0.790825	3.05595
Surgical aftercare	427	8.28	0.878365	0.805651	3.0144	0.737794		Surgical aftercare	573	9.43	1.13848	0.917216	3.43183	0.839963		Surgical aftercare	127	10.28	1.24123	1.09026	3.74158	0.915774		Surgical aftercare	52	2.75	0.331741	0.291389	0.267267	0.244756		Surgical aftercare	634	11.23	1.35539	1.19053	1.09197	4.0857
Respiratory disorders, other	409	7.94	1.0713	0.424262	3.00282	0.859968		Respiratory disorders, other	450	7.41	0.933442	0.396024	2.80296	0.80273		Respiratory disorders, other	231	18.7	2.35704	2.5251	7.07777	2.02697		Respiratory disorders, other	50	2.64	0.33302	0.356765	0.141288	0.286386		Respiratory disorders, other	521	9.23	1.16283	1.24575	0.493346	3.49179
Iron deficiency, other deficiency anemias	396	7.68	1.06567	0.600566	2.55033	0.864148		Iron deficiency, other deficiency anemias	438	7.21	0.938376	0.563557	2.39317	0.810896		Iron deficiency, other deficiency anemias	158	12.79	1.6651	1.77444	4.24655	1.43889		Iron deficiency, other deficiency anemias	57	3.01	0.392106	0.417855	0.235485	0.338837		Iron deficiency, other deficiency anemias	502	8.89	1.15721	1.2332	0.694981	2.95127
Gout	500	9.7	1.13555	2.72295	1.89223	1.42268		Gout	519	8.54	0.880634	2.39792	1.66637	1.25286		Gout	44	3.56	0.367249	0.417027	0.69492	0.522475		Gout	97	5.13	0.528476	0.600108	1.43901	0.751849		Gout	385	6.82	0.702901	0.798176	1.91397	1.33005
Low back pain (duda 3-5)	303	5.88	1.00888	0.615295	1.2223	0.768343		Low back pain (duda 3-5)	354	5.83	0.991194	0.609877	1.21154	0.761578		Low back pain (duda 3-5)	118	9.55	1.62524	1.63968	1.98653	1.24874		Low back pain (duda 3-5)	91	4.81	0.818129	0.825398	0.503391	0.628604		Low back pain (duda 3-5)	432	7.65	1.3015	1.31306	0.800807	1.59083
Visual impairment (duda 4-5)	264	5.12	0.909871	1.50618	0.576861	0.833433		Visual impairment (duda 4-5)	342	5.63	1.09906	1.65538	0.634004	0.915991		Visual impairment (duda 4-5)	42	3.4	0.663931	0.604091	0.382996	0.553342		Visual impairment (duda 4-5)	168	8.88	1.73352	1.57728	2.61099	1.44477		Visual impairment (duda 4-5)	347	6.15	1.19986	1.09171	1.8072	0.69215
Dementia and delirium	238	4.62	1.10445	0.413257	1.21345	0.712348		Dementia and delirium	254	4.18	0.90543	0.374175	1.09869	0.644981		Dementia and delirium	138	11.17	2.4198	2.67254	2.9363	1.72374		Dementia and delirium	72	3.81	0.824098	0.910173	0.340564	0.587045		Dementia and delirium	366	6.48	1.40381	1.55043	0.580134	1.70345
Neurologic disorders, other	244	4.73	0.866271	0.823482	1.05377	0.817407		Neurologic disorders, other	332	5.47	1.15437	0.950606	1.21645	0.943593		Neurologic disorders, other	71	5.75	1.21436	1.05196	1.27966	0.992623		Neurologic disorders, other	85	4.49	0.94897	0.822065	0.781459	0.775695		Neurologic disorders, other	327	5.79	1.22338	1.05978	1.00743	1.28917
Malignant neoplasms, prostate	285	5.53	0.868032	1.28852	0.747298	2.00132		Malignant neoplasms, prostate	387	6.37	1.15203	1.48442	0.86091	2.30558		Malignant neoplasms, prostate	53	4.29	0.776084	0.673665	0.579965	1.55319		Malignant neoplasms, prostate	140	7.4	1.33816	1.16156	1.72424	2.67808		Malignant neoplasms, prostate	156	2.76	0.49967	0.43373	0.643835	0.373402
Cardiac valve disorders	243	4.71	0.886759	0.786859	2.23009	0.934024		Cardiac valve disorders	323	5.32	1.1277	0.887343	2.51488	1.0533		Cardiac valve disorders	74	5.99	1.27088	1.12696	2.83417	1.18703		Cardiac valve disorders	40	2.11	0.448412	0.397633	0.352837	0.418827		Cardiac valve disorders	285	5.05	1.07064	0.949397	0.84244	2.38762
Diverticular disease of colon	215	4.17	1.07381	0.844561	1.36078	0.648826		Diverticular disease of colon	236	3.88	0.931262	0.786507	1.26724	0.604227		Diverticular disease of colon	61	4.94	1.18405	1.27144	1.61122	0.76824		Diverticular disease of colon	58	3.07	0.734874	0.789117	0.620646	0.476805		Diverticular disease of colon	363	6.43	1.54125	1.65501	1.30168	2.09729
Hypothyroidism	226	4.38	0.944629	1.04142	1.01175	0.871739		Hypothyroidism	282	4.64	1.05862	1.10247	1.07105	0.922838		Hypothyroidism	52	4.21	0.960224	0.907055	0.971502	0.837064		Hypothyroidism	82	4.33	0.988391	0.933662	1.02933	0.861619		Hypothyroidism	284	5.03	1.14713	1.08361	1.19465	1.16061
Osteoporosis	191	3.71	0.879418	0.618478	0.865616	0.674945		Osteoporosis	256	4.21	1.13712	0.703281	0.984305	0.76749		Osteoporosis	74	5.99	1.61687	1.42191	1.39959	1.0913		Osteoporosis	81	4.28	1.15525	1.01595	0.714495	0.779728		Osteoporosis	310	5.49	1.4816	1.30295	0.916339	1.2825
Hematologic disorders, other	228	4.42	1.05389	0.925988	2.53628	0.971848		Hematologic disorders, other	255	4.2	0.948863	0.878636	2.40658	0.92215		Hematologic disorders, other	59	4.78	1.07993	1.13813	2.739	1.04953		Hematologic disorders, other	33	1.74	0.394278	0.415527	0.365097	0.383178		Hematologic disorders, other	257	4.55	1.02897	1.08442	0.952812	2.60975
Chronic renal failure	220	4.27	1.1474	1.46434	26.9202	1.0388		Chronic renal failure	226	3.72	0.871533	1.27622	23.4618	0.905347		Chronic renal failure	36	2.91	0.6829	0.783562	18.3838	0.709396		Chronic renal failure	3	0.16	0.0371468	0.0426224	0.0543957	0.0385881		Chronic renal failure	232	4.11	0.962651	1.10455	1.40965	25.9147
Chronic ulcer of the skin	187	3.63	1.16622	0.700139	1.37293	1.06693		Chronic ulcer of the skin	189	3.11	0.857469	0.600347	1.17724	0.914861		Chronic ulcer of the skin	64	5.18	1.42829	1.6657	1.96094	1.52389		Chronic ulcer of the skin	50	2.64	0.728369	0.849441	0.50996	0.777121		Chronic ulcer of the skin	192	3.4	0.937267	1.09306	0.656217	1.2868
Substance use (duda 3-2)	145	2.81	0.730389	0.534536	0.95051	0.897411		Substance use (duda 3-2)	234	3.85	1.36913	0.731852	1.30138	1.22868		Substance use (duda 3-2)	65	5.26	1.87078	1.3664	1.7782	1.67886		Substance use (duda 3-2)	56	2.96	1.05207	0.768418	0.562368	0.944136		Substance use (duda 3-2)	177	3.13	1.11432	0.813885	0.595643	1.05917
Malignant neoplasms, bladder	152	2.95	0.947946	0.650396	1.36093	0.763807		Malignant neoplasms, bladder	189	3.11	1.05491	0.686111	1.43566	0.805749		Malignant neoplasms, bladder	56	4.53	1.53752	1.45749	2.09247	1.17437		Malignant neoplasms, bladder	41	2.17	0.734791	0.696542	0.477905	0.561238		Malignant neoplasms, bladder	218	3.86	1.30923	1.24108	0.851519	1.78178
Psoriasis	148	2.87	0.792941	1.68875	0.646784	0.915978		Psoriasis	220	3.62	1.26113	2.12973	0.815677	1.15516		Psoriasis	21	1.7	0.592155	0.469544	0.382996	0.5424		Psoriasis	84	4.44	1.54611	1.22598	2.61099	1.4162		Psoriasis	177	3.13	1.09173	0.865677	1.84366	0.706113
High impact malignant neoplasms	156	3.03	0.967772	0.485463	1.04121	1.04842		High impact malignant neoplasms	190	3.13	1.0333	0.50163	1.07588	1.08333		High impact malignant neoplasms	77	6.23	2.05989	1.9935	2.14478	2.15962		High impact malignant neoplasms	55	2.91	0.96042	0.929468	0.466249	1.00692		High impact malignant neoplasms	163	2.89	0.95382	0.92308	0.463045	0.993128
Thrombophlebitis	159	3.08	0.996876	1.12057	0.941417	0.897825		Thrombophlebitis	188	3.09	1.00313	1.12409	0.944367	0.900639		Thrombophlebitis	34	2.75	0.892399	0.889612	0.84012	0.801219		Thrombophlebitis	62	3.28	1.06223	1.05891	1.19031	0.953695		Thrombophlebitis	194	3.44	1.1138	1.11032	1.2481	1.04855
Malignant neoplasms of the skin	138	2.68	0.884022	0.688907	1.07785	0.787362		Malignant neoplasms of the skin	184	3.03	1.13119	0.779287	1.21926	0.890658		Malignant neoplasms of the skin	48	3.89	1.45158	1.28322	1.56458	1.14291		Malignant neoplasms of the skin	47	2.48	0.927774	0.820172	0.639149	0.730494		Malignant neoplasms of the skin	192	3.4	1.27006	1.12276	0.874956	1.36894
Renal calculi	149	2.89	1.09084	1.70016	1.60873	0.752182		Renal calculi	161	2.65	0.916722	1.55857	1.47476	0.689542		Renal calculi	21	1.7	0.58818	0.641612	0.946225	0.442419		Renal calculi	34	1.8	0.621607	0.678076	1.05683	0.467562		Renal calculi	217	3.84	1.32947	1.45024	2.2603	2.13876
Peripheral neuropathy, neuritis	118	2.29	0.837868	1.41376	0.984478	0.929959		Peripheral neuropathy, neuritis	166	2.73	1.1935	1.68733	1.17498	1.10991		Peripheral neuropathy, neuritis	20	1.62	0.707335	0.592654	0.696356	0.657793		Peripheral neuropathy, neuritis	44	2.33	1.01577	0.851079	1.43605	0.944621		Peripheral neuropathy, neuritis	139	2.46	1.07532	0.900974	1.52024	1.05863
Other endocrine disorders	114	2.21	0.795097	0.620833	2.61554	0.879454		Other endocrine disorders	169	2.78	1.25771	0.780827	3.28959	1.1061		Other endocrine disorders	44	3.56	1.61074	1.28069	4.21296	1.41657		Other endocrine disorders	16	0.85	0.38233	0.303989	0.237363	0.336242		Other endocrine disorders	142	2.52	1.13707	0.90408	0.70593	2.97405
Anxiety, neuroses	112	2.17	0.956623	1.34187	1.14207	0.781475		Anxiety, neuroses	138	2.27	1.04534	1.40272	1.19385	0.81691		Anxiety, neuroses	20	1.62	0.745228	0.712903	0.851102	0.582377		Anxiety, neuroses	36	1.9	0.875604	0.837623	1.17495	0.684262		Anxiety, neuroses	157	2.78	1.27963	1.22413	1.7171	1.46143
Malignant neoplasms, colorectal	114	2.21	1.12917	0.620833	1.13104	0.892017		Malignant neoplasms, colorectal	119	1.96	0.885605	0.549813	1.00166	0.789975		Malignant neoplasms, colorectal	44	3.56	1.61074	1.8188	1.82182	1.43681		Malignant neoplasms, colorectal	37	1.96	0.884138	0.998343	0.548902	0.788667		Malignant neoplasms, colorectal	140	2.48	1.12105	1.26586	0.695988	1.26796
Generalized atherosclerosis	102	1.98	0.790967	0.678923	5.34908	0.730307		Generalized atherosclerosis	152	2.5	1.26427	0.858345	6.7627	0.923308		Generalized atherosclerosis	36	2.91	1.47292	1.16503	7.87877	1.07568		Generalized atherosclerosis	7	0.37	0.186948	0.14787	0.126923	0.136529		Generalized atherosclerosis	153	2.71	1.36929	1.08306	0.92964	7.32443
Autoimmune and connective tissue diseases	109	2.11	1.01164	0.870618	1.21252	0.970773		Autoimmune and connective tissue diseases	127	2.09	0.988497	0.860604	1.19857	0.959607		Autoimmune and connective tissue diseases	30	2.43	1.14861	1.16198	1.39271	1.11504		Autoimmune and connective tissue diseases	33	1.74	0.824728	0.834325	0.718023	0.800624		Autoimmune and connective tissue diseases	123	2.18	1.03011	1.04209	0.89683	1.24903
Gastroesophageal reflux	102	1.98	1.20227	0.43645	4.16039	0.725564		Gastroesophageal reflux	100	1.65	0.83176	0.363022	3.46045	0.603495		Gastroesophageal reflux	56	4.53	2.29121	2.75466	9.53234	1.66242		Gastroesophageal reflux	9	0.48	0.240362	0.28898	0.104906	0.174398		Gastroesophageal reflux	154	2.73	1.37824	1.65701	0.601532	5.73401
Peripheral vascular disease	99	1.92	0.698748	1.69445	3.02852	0.84727		Peripheral vascular disease	167	2.75	1.43113	2.42499	4.33421	1.21255		Peripheral vascular disease	14	1.13	0.590161	0.412374	1.78731	0.500025		Peripheral vascular disease	12	0.63	0.330194	0.230722	0.559499	0.279763		Peripheral vascular disease	128	2.27	1.18026	0.824706	1.9999	3.57445
Parkinson's disease	79	1.53	1.07031	0.860453	0.763168	0.600981		Parkinson's disease	87	1.43	0.934308	0.803928	0.713034	0.561502		Parkinson's disease	22	1.78	1.16218	1.24389	0.886938	0.698448		Parkinson's disease	38	2.01	1.31033	1.40246	1.12747	0.787482		Parkinson's disease	144	2.55	1.66394	1.78094	1.43175	1.26987
Malignant neoplasms, lung	91	1.77	1.06199	0.454279	2.38611	1.21569		Malignant neoplasms, lung	101	1.66	0.941625	0.427761	2.24682	1.14473		Malignant neoplasms, lung	48	3.89	2.20129	2.33776	5.25252	2.67609		Malignant neoplasms, lung	14	0.74	0.419093	0.445074	0.190385	0.509488		Malignant neoplasms, lung	82	1.45	0.822576	0.87357	0.373679	1.96275
Cervical pain syndromes	67	1.3	0.849168	2.00682	0.647244	0.699008		Cervical pain syndromes	93	1.53	1.17762	2.36327	0.762209	0.823168		Cervical pain syndromes	8	0.65	0.498302	0.423142	0.322523	0.348317		Cervical pain syndromes	38	2.01	1.54501	1.31198	3.10055	1.07998		Cervical pain syndromes	105	1.86	1.4306	1.21482	2.87095	0.925947
Chronic liver disease	74	1.44	0.899212	0.77095	1.18108	0.910832		Chronic liver disease	97	1.6	1.11209	0.857363	1.31347	1.01292		Chronic liver disease	23	1.86	1.2971	1.16637	1.53198	1.18144		Chronic liver disease	23	1.22	0.84668	0.761345	0.652748	0.771183		Chronic liver disease	89	1.58	1.0979	0.987242	0.846425	1.29671
Irritable bowel syndrome	50	0.97	0.640596	0.499208	0.655524	0.507157		Irritable bowel syndrome	92	1.51	1.56105	0.779287	1.0233	0.791696		Irritable bowel syndrome	24	1.94	2.00317	1.28322	1.31313	1.01592		Irritable bowel syndrome	28	1.48	1.5255	0.977227	0.76154	0.773667		Irritable bowel syndrome	108	1.91	1.97177	1.26311	0.984325	1.29255
Seizure disorder	61	1.18	0.946059	0.406022	1.24404	0.768081		Seizure disorder	76	1.25	1.05702	0.429172	1.31497	0.811875		Seizure disorder	36	2.91	2.46292	2.33007	3.06397	1.89172		Seizure disorder	18	0.95	0.803833	0.760473	0.326374	0.617409		Seizure disorder	87	1.54	1.30195	1.23172	0.528619	1.61967
Retinal disorders (excluding diabetic retinopathy)	74	1.44	1.14768	2.95531	0.876288	1.03928		Retinal disorders (excluding diabetic retinopathy)	76	1.25	0.871325	2.57503	0.763531	0.905552		Retinal disorders (excluding diabetic retinopathy)	6	0.49	0.338374	0.388344	0.296513	0.351666		Retinal disorders (excluding diabetic retinopathy)	31	1.64	1.14118	1.3097	3.37253	1.18601		Retinal disorders (excluding diabetic retinopathy)	78	1.38	0.962202	1.1043	2.84361	0.843166
Disorders of the immune system	61	1.18	1.1787	0.429906	1.72252	0.777012		Disorders of the immune system	61	1	0.848395	0.36473	1.46137	0.659213		Disorders of the immune system	34	2.75	2.32609	2.74175	4.00673	1.8074		Disorders of the immune system	13	0.69	0.580546	0.684288	0.24958	0.451091		Disorders of the immune system	86	1.52	1.28698	1.51696	0.553281	2.21685
Diabetic retinopathy	63	1.22	0.657149	15.096	3.85448	1.21077		Diabetic retinopathy	113	1.86	1.52172	22.972	5.86546	1.84246		Diabetic retinopathy	1	0.08	0.0662425	0.0435312	0.255331	0.0802046		Diabetic retinopathy	6	0.32	0.259438	0.17049	3.91649	0.31412		Diabetic retinopathy	57	1.01	0.82592	0.542752	12.4681	3.18349
Tuberculosis infection Duda por limite de P	55	1.07	1.11773	0.549129	1.68251	1.00417		Tuberculosis infection Duda por limite de P	58	0.95	0.894671	0.491289	1.50529	0.898403		Tuberculosis infection Duda por limite de P	24	1.94	1.82107	2.03546	3.06397	1.82866		Tuberculosis infection Duda por limite de P	12	0.63	0.594349	0.664322	0.326374	0.596829		Tuberculosis infection Duda por limite de P	60	1.06	0.995846	1.11309	0.546847	1.67552
